# Supplementary material for: Challenges for the implementation of next generation sequencing-based expanded carrier screening: Lessons learned from the ciliopathies
Source: Eur J Hum Genet. 2022 Dec 23;31(8):953–61. doi: 10.1038/s41431-022-01267-8 (PMC10400553; doi:10.1038/s41431-022-01267-8)
Supplement: Supplementary file 2 — Supplementary Table S4 [file 41431_2022_1267_MOESM2_ESM.xlsx]

## Sheet: pathogenic variants
patient_id	Gene	Mutation_Call_HGVS_Coding	Function	Amino_Acid_Change	Zygosity	ClinVar	HGMD	INFO_AF	hg19/hg38_coordinate	Coverage	Alt%	Allele_Score	Overall_Score	Strand	Ambiguous_Gain_Penalty	Ambiguous_Loss_Penalty	Read_Balance(Counts)	Read_Balance(Percentage)	GERP++_NR	SIFT_score	SIFT_pred	Polyphen2_HVAR_score	Polyphen2_HVAR_pred	LRT_score	LRT_pred	MutationTaster_score	MutationTaster_pred	MutationAssessor_score	MutationAssessor_pred	FATHMM_score	FATHMM_pred	PROVEAN_score	PROVEAN_pred	MetaSVM_pred	MetaLR_pred	M-CAP_score	M-CAP_pred	CADD_phred	INFO_CAF	INFO_MAF	INFO_AC	INFO_HOM	INFO_HEMI	Imported_dbSNP_ID
29205	ALMS1	NM_015120.4:c.[5280delA];[=]	Frameshift	p.H1761Hfs	Heterozygous	Pathogenic	DM	0	chr2:73678934	507	54.24	25.68	21.4	+	0	0	0.82	0.96																							0	0	0
42822	ALMS1	NM_015120.4:c.[10969C>T];[=]	Nonsense	p.R3657RX	Heterozygous	Pathogenic	DM	0	chr2:73799976	308	53.9	15.49	19.9	+	0	0	0.01	0.81	4.75		.		.	0.692084	N	1	A		.		.		.	.	.		.	39				0	0
43443	ALMS1	NM_015120.4:c.[10477C>T];[=]	Nonsense	p.Q3493QX	Heterozygous	Pathogenic	DM	0	chr2:73799484	387	37.47	26.46	20.7	+	0	0	0.53	0.98	5.6		.		.	0.00811	N	1	A		.		.		.	.	.		.	45			11	0	0
40745	BBS1	NM_024649.4:c.[1169T>G];[=]	Missense	p.M390RM	Heterozygous	Pathogenic	DM	0.0015	chr11:66293652	194	56.19	17.73	18.3	+	0	0	0.36	0.75	4.47	0.012,0.013,0.015,0.017	D	0.347,0.425,0.466,0.770,0.815	B,P		.	0.9448440,0.9999990,1.0000000	A	2.16	M	-2.61,0.45	D,T	-4.04,-4.05,-4.08,-4.18	D	0.124373	D			28.2	0.001	0.2678,0.0682,0.2002	375	0	0	rs113624356
42281	BBS1	NM_024649.4:c.[1169T>G];[=]	Missense	p.M390RM	Heterozygous	Pathogenic	DM	0.0015	chr11:66293652	194	56.19	17.73	18.3	+	0	0	0.36	0.75	4.47	0.012,0.013,0.015,0.017	D	0.347,0.425,0.466,0.770,0.815	B,P		.	0.9448440,0.9999990,1.0000000	A	2.16	M	-2.61,0.45	D,T	-4.04,-4.05,-4.08,-4.18	D	0.124373	D			28.2	0.001	0.2678,0.0682,0.2002	375	0	0	rs113624356
42922	BBS1	NM_024649.4:c.[1169T>G];[=]	Missense	p.M390RM	Heterozygous	Pathogenic	DM	0.0015	chr11:66293652	194	56.19	17.73	18.3	+	0	0	0.36	0.75	4.47	0.012,0.013,0.015,0.017	D	0.347,0.425,0.466,0.770,0.815	B,P		.	0.9448440,0.9999990,1.0000000	A	2.16	M	-2.61,0.45	D,T	-4.04,-4.05,-4.08,-4.18	D	0.124373	D			28.2	0.001	0.2678,0.0682,0.2002	375	0	0	rs113624356
39658	BBS12	NM_001178007.1:c.[1115_1116delTT];[=]	Frameshift	p.F372Xfs	Heterozygous	Pathogenic		0.0001	chr4:123664161	312	47.76	23.68	19.9	+	0	0	0.6	0.9																						0.0242,0.0,0.016	20	0	0
40017	BBS12	NM_001178007.1:c.[1115_1116delTT];[=]	Frameshift	p.F372Xfs	Heterozygous	Pathogenic		0.0001	chr4:123664161	355	46.48	21.95	20.3	+	0	0	0.56	0.86																						0.0242,0.0,0.016	20	0	0
40577	BBS12	NM_001178007.1:c.[1483_1484delGA];[=]	Frameshift	p.E495Rfs	Heterozygous	Pathogenic		0	chr4:123664529	972	43.83	25.78	23.9	+	0	0	0.89	0.96																							3	0	0
39103	C2ORF71	NM_001029883.2:c.[3002G>A];[=]	Nonsense	p.W1001WX	Heterozygous	Pathogenic	DM	0	chr2:29294126	166	54.22	26.98	17.8	-	0	0	0.64	0.99	5.48		.		.	0.022819	N	1	A		.		.		.	.	.		.	37			10	0	0
36614	C5ORF42	NM_023073.3:c.[1819delT;[=]	Frameshift	p.Y607Tfs	Heterozygous	Pathogenic	DM	0.0002	chr5:37226878	107	53.27	23.55	16.2	-	0	0	0.84	0.9																						0.2548,0.3158,0.2747	21	0	0
42398	CEP290	NM_025114.3:c.[5493delA];[=]	Frameshift	p.K1831Kfs	Heterozygous	Pathogenic	DM	0	chr12:88471567	273	38.83	17.01	19.4	-	0	0	0.25	0.73																					.		5	0	0	rs386834158
44681	CEP290	NM_025114.3:c.[4452_4455delAGAA];[=]	Frameshift	p.K1484Nfs	Heterozygous	Pathogenic	DM	0	chr12:88478612	281	36.65	18.33	19.6	-	0	0	0.24	0.79																						0.0128,0.0,0.0089	2	0	0
31485	CEP290	NM_025114.3:c.[5493delA];[=]	Frameshift	p.K1831Kfs	Heterozygous	Pathogenic	DM	0	chr12:88471567	537	41.71	26.71	21.8	-	0	0	0.64	0.99																					.		5	0	0	rs386834158
33041	CEP290	NM_025114.3:c.[5163delT];[=]	Frameshift	p.T1721Tfs	Heterozygous	Pathogenic	DM	0	chr12:88474022	961	47.97	24.18	23.7	-	0	0	0.51	0.91																							2	0	0
42481	CEP290	NM_025114.3:c.[1593C>A];[=]	Nonsense	p.Y531YX	Heterozygous	Pathogenic	DM	0	chr12:88512450	484	44.21	24.03	21.3	-	0	0	0.78	0.91	5.53		.		.	1e-06	D	1	A,D		.		.		.	.	.		.	36			2	0	0
30154	DYNC2H1	NM_001080463.1:c.[7966C>T];[=]	Missense	p.R2656RC	Heterozygous	Pathogenic	DM	0	chr11:103070083	115	39.13	3.23	16.5	+	0	0	0.1	0.44	6.07	0.001	D	0.992,0.993	D	1.3e-05	U	1	D	2.995	M	1.07	T	-6.98	D	0.0753927	D			35	.	0.0121,0.0,0.0083	5	0	0	rs371214841
40577	DYNC2H1	NM_001080463.1:c.[7594C>T];[=]	Missense	p.R2532RW	Heterozygous	Pathogenic	DM	0	chr11:103062879	1189	46.01	26.78	24.4	+	0	0	0.85	0.99	5.73	0.031	D	0.582,0.761	P		.	0.9271250,1.0000000	D	2.095	M	1.04	T	-3.84	D	0.223392	D			25.9			1	0	0
40578	DYNC2H1	NM_001080463.1:c.[7594C>T];[=]	Missense	p.R2532RW	Heterozygous	Pathogenic	DM	0	chr11:103062879	1189	46.01	26.78	24.4	+	0	0	0.85	0.99	5.73	0.031	D	0.582,0.761	P		.	0.9271250,1.0000000	D	2.095	M	1.04	T	-3.84	D	0.223392	D			25.9			1	0	0
31486	EVC	NM_153717.2:c.[2894+3A>G];[=]	Noncoding		Heterozygous	Pathogenic	DM	0	chr4:5812180	294	47.96	24.86	19.5	+	0	0	0.6	0.94																							2	0	0
41328	IFT140	NM_014714.3:c.3955_3960delGCCAAG	Missense	p.L152FL	Heterozygous	Pathogenic	DM	0	chr16:1642505	55.13	18.5	18.9	18.9	-	0	0	0.93	0.78	5.44	0.432	T	0.397	B	1e-06	D	0.999998	D	2.115	M	0.03	T	-1.81	N	T	T	0.13081	D	14			1	0	0
37096	KIAA0586	NM_001244189.1:c.[428delG];[=]	Frameshift	p.R143Kfs	Heterozygous	Pathogenic	DM	0.0031	chr14:58899157	78	41.03	18.39	14.9	+	0	0	0.6	0.79																					0.0024	0.3213,0.0854,0.2479	660	1	0	rs534542684
35366	KIAA0586	NM_001244189.1:c.[428delG;[=]	Frameshift	p.R143Kfs	Heterozygous	Pathogenic	DM	0.0031	chr14:58899157	275	38.91	26.44	19.4	+	0	0	0.53	0.97																					0.0024	0.3213,0.0854,0.2479	660	1	0	rs534542684
43194	KIAA0586	NM_001244189.1:c.[428delG];[=]	Frameshift	p.R143Kfs	Heterozygous	Pathogenic	DM	0.0031	chr14:58899157	295	38.31	20.1	19.7	+	0	0	0.49	0.81																					0.0024	0.3213,0.0854,0.2479	660	1	0	rs534542684
40577	KIAA0586	NM_001244189.1:c.[74delA];[=]	Frameshift	p.K25Rfs	Heterozygous	Pathogenic		0	chr14:58895013	712	54.78	24.61	22.8	+	0	0	0.38	0.93																							4	0	0
40578	KIAA0586	NM_001244189.1:c.[74delA];[=]	Frameshift	p.K25Rfs	Heterozygous	Pathogenic		0	chr14:58895013	717	44.63	23.9	22.7	+	0	0	0.51	0.91																							4	0	0
41885	KIAA0586	NM_001244189.1:c.[863_864delAA];[=]	Frameshift	p.Q288Rfs	Heterozygous	Pathogenic		0	chr14:58910790	1270	55.67	24.66	24.6	+	0	0	0.97	0.93																							8	0	0
35924	KIF7	NM_198525.2:c.[2593-3C>G];[=]	Noncoding		Heterozygous	Pathogenic	DM	0	chr15:90176500	35	68.57	22.52	12	-	0	0	0.33	0.89																							2	0	0
40441	MAK	NM_001242957.1:c.[497G>A];[=]	Missense	p.R166RH	Heterozygous	pathogenic		0	chr6:10804119	474	43.88	25.38	21.3	-	0	0	0.39	0.94	5.43	0	.,D	1	D	0	D	1	D	3.435	M	0.69	.,T	-4.86,-4.94	.,D	0.424159	D			35	.			0	0	rs387906648
42261	MAK	NM_001242957.1:c.[79G>C];[=]	Missense	p.G27GR	Heterozygous	pathogenic	DM	0	chr6:10830803	723	50.9	25.63	22.6	-	0	0	0.72	0.95	5.22	0.001,0.002,0.004	.,D	0.996	D	0	D	1	D	1.35	L	0.63	.,T	-7.13	.,D	0.140677	D			32			6	0	0
39338	NEK1	NM_001199397.1:c.[869-1G>T];[=]	Splice	Splice	Heterozygous	Pathogenic	DM	0	chr4:170498231	209	48.33	23.78	18.3	-	0	0	0.77	0.91	5.32		.		.		.	1	D		.		.		.	.	.		.	25			1	0	0
40267	PKHD1	NM_138694.3:c.[2414C>T];[=]	Missense	p.P805LP	Heterozygous	Pathogenic	DM	0.0001	chr6:51910980	264	45.08	24.29	19.2	-	0	0	0.42	0.91	5.74	0.008,0.009	D	0.441,0.510	B,P	0.001202	N	0.999276	D	2.87	M	-2.14,-2.34	D	-5.49,-5.53	D	0.287092	D			25.1	.	0.0116,0.0,0.0077	13	0	0	rs199531851
39805	IFT140	NM_014714.3:c.[454C>T];[=]	Missense	p.L152FL	Heterozygous	pathogenic	DM	0	chr16:1642505	521	41.65	25.81	21.6	-	0	0	0.79	0.96	5.44	0.432	T	0.397	B	1e-06	D	0.999998	D	2.115	M	0.03	T	-1.81	N	0.13081	D			14			1	0	0
44652	POC1B	NM_172240.2:c.[317G>A];[=]	Missense	p.R106RQ	Heterozygous	Pathogenic​		0.0003	chr12:89885848	48.48	24.37	14.6	14.6	-	0	0	0.28	0.96	5.76	0.002	D	0.998	D	0	D	1	D	1.75	L	0.04	T	-3.98	D	T	T	0.0879365	D	35	0.0004	0.0349,0.0,0.0231	62	2	0	rs76216585
42555	ARL13B	NM_001174150.1:c.[599G>A];[=]	Missense	p.R200HR	Heterozygous	Pathogenic/Likely pathogenic	DM	0	chr3:93755508	1170	51.03	27	24.3	+	0	0	0.91	1	5.67	0.001	D	0.998,1.000	D	0	D	1	D	2.42	M	-0.37,-1.33,0.63	T	-4.05,-4.22,-4.61	D	0.149811	D			34				0	0
32362	DYNC2H1	NM_001080463.1:c.[9044A>G];[=]	Missense	p.D3015DG	Heterozygous	Pathogenic/likely pathogenic	DM	0.0003	chr11:103091449	394	54.82	18.46	20.6	+	0	0	0.82	0.78	6.17	0.008	D	0.995,0.997	D	0	D	1	A	3.28	M	-0.86	T	-6.39	D	0.0689582	D			29	.	0.0365,0.0,0.0251	63	0	0	rs137853027
42514	KIAA0586	NM_001244189.1:c.[130_131insC];[=]	Frameshift	p.H44delinsPFfs	Heterozygous	Pathogenic/Likely pathogenic	DM	0.0003	chr14:58895076	228	47.37	10.72	18.8	+	0	0	0.29	0.62																					0.001	0.0873,0.0,0.059	68	0	0	rs555421894
42398	MKS1	NM_001165927.1:c.[1085_1087delCCT];[=]	In-Frame	p.S362del	Heterozygous	Pathogenic/Likely pathogenic	DM	0	chr17:56285514	121	37.19	22.97	16.6	-	0	0	0.22	0.83																							0.0000,5.0000	0	0
42210	PDZD7	NM_001195263.1:c.[2107delA];[=]	Frameshift	p.S703Vfs	Heterozygous	Pathogenic/Likely pathogenic	DM	0.0003	chr10:102770539	106	40.57	3.07	16	-	0	0	0.02	0.29																					.		37	0	0	rs397516633
40267	PKHD1	NM_138694.3:c.[9530T>C];[=]	Missense	p.I3177IT	Heterozygous	Pathogenic/likely pathogenic	DM	0.0001	chr6:51612884	173	51.45	23.61	17.9	-	0	0	0.62	0.9	5.86	0.012,0.013	D	0.079,0.138	B	0.385627	N	0.821159	N	1.79	L	-1.55	D	-2.22,-2.39	N	0.0934658	D			24	.	0.0116,0.0,0.0077	13	0	0	rs200511261
38428	TMEM138	NM_016464.4:c.[287A>G];[=]	Missense	p.H96HR	Heterozygous	Pathogenic/Likely pathogenic​	DM	0	chr11:61133675	342	44.74	22.76	20.4	+	0	0	0.08	0.84	5.96	0.000,0.015	D	0.781,0.951,0.961	D,P	0	D	1	D	2.705	M	-3.27	D	-7.03,-7.22,-7.28	D	0.272893	D			27.2	.		6	0	0	rs387907132
33270	USH2A	NM_206933.2:c.[6937G>T];[=]	Missense	p.G2313CG	Heterozygous	Pathogenic/Likely pathogenic​	DM	0.0001	chr1:216143987	386	52.85	21.86	20.5	-	0	0	0.67	0.85	5.81	0	D	1	D	0.000402	D	0.999992	D	4.025	H	-0.39	T	-6.19	D	0.251663	D			34	.	0.0116,0.0,0.0077	28	0	0	rs199840367
39880	USH2A	NM_206933.2:c.[10073G>A];[=]	Missense	p.C3358CY	Heterozygous	Pathogenic/Likely pathogenic​	DM	0.0003	chr1:215963510	491	48.88	25.02	21.4	-	0	0	0.68	0.94	5.76	0	D	0.998	D	0.000141	D	1	D	2.83	M	0.97	T	-7.88	D	0.310845	D			28.8	.	0.0581,0.0454,0.0538	82	0	0	rs148660051
40179	USH2A	NM_206933.2:c.[2276G>T];[=]	Missense	p.C759FC	Heterozygous	Pathogenic/Likely pathogenic​	DM	0.0009	chr1:216420460										5.79	0	D	0.999	D	0.000146	D	1	A	4.58	H	-3.4	D	-10.66,-9.39	D	0.695054	D			33	0.0002	0.2093,0.0454,0.1538	233	0	0	rs80338902
40860	USH2A	NM_206933.2:c.[6937G>T];[=]	Missense	p.G2313CG	Heterozygous	Pathogenic/Likely pathogenic​	DM	0.0001	chr1:216143987	753	53.65	24.39	22.8	-	0	0	0.68	0.92	5.81	0	D	1	D	0.000402	D	0.999992	D	4.025	H	-0.39	T	-6.19	D	0.251663	D			34	.	0.0116,0.0,0.0077	28	0	0	rs199840367
34201	USH2A	NM_206933.2:c.[653T>A];[=]	Missense	p.V218VE	Heterozygous	Pathogenic/Likely pathogenic​	DM	0	chr1:216538426	188	52.66	24.53	18	-	0	0	0.6	0.93	5.5	0.001	D	0.994,0.999	D	0.001665	U	0.99998	D	2.875	M	-0.96	T	-3.82,-4.23	D	0.250566	D			29.7	.		8	0	0	rs397518026
45512	PKHD1	NM_138694.3:c.[7916C>A];[=]	Nonsense	p.S2639SX	Heterozygous	Pathogenic/Likely_pathogenic	DM	0	chr6:51712764	76	40.79	24.36	14.9	-	0	0	0.35	0.96	5.47		.		.	0.03274	N	1	A		.		.		.	.	.		.	42	0.0002		5	0	0	rs181208607
32874	USH2A	NM_206933.2:c.[7854G>A];[=]	Nonsense	p.W2618WX	Heterozygous		DM	0	chr1:216062137	337	45.99	22.86	20.2	-	0	0	0.49	0.88	5.84		.		.	0.026567	N	1	A		.		.		.	.	.		.	40			1	0	0

## Sheet: novel LOF variants
patient_id	Gene	Mutation_Call_HGVS_Coding	Function	Amino_Acid_Change	Zygosity	ClinVar	HGMD	INFO_AF	hg19/hg38_coordinate	Chrom	Pos	Coverage	Alt%	Allele_Score	Overall_Score	Strand	Ambiguous_Gain_Penalty	Ambiguous_Loss_Penalty	Read_Balance(Counts)	Read_Balance(Percentage)	GERP++_NR	SIFT_score	SIFT_pred	Polyphen2_HVAR_score	Polyphen2_HVAR_pred	LRT_score	LRT_pred	MutationTaster_score	MutationTaster_pred	MutationAssessor_score	MutationAssessor_pred	FATHMM_score	FATHMM_pred	PROVEAN_score	PROVEAN_pred	MetaSVM_pred	MetaLR_pred	M-CAP_score	M-CAP_pred	CADD_phred	INFO_CAF	INFO_MAF	INFO_AC	INFO_HOM	INFO_HEMI	Imported_dbSNP_ID
37095	AHI1	NM_001134830.1:c.[2369_2372delATAA};[=]	Frameshift	p.N790Rfs	Heterozygous			0	chr6:135752347	6	135752347	58	62.07	20.33	14.2	-	0	0	0.16	0.85																								0	0
33152	AHI1	NM_001134830.1:c.[3235C>T];[=]	Nonsense	p.R1079XR	Heterozygous			0	chr6:135644393	6	135644393	94	57.45	16.54	15.8	-	0	0	0.59	0.73	6.06		.		.	0.00026	D	1	A		.		.		.	.	.		.	44			5	0	0
37095	AHI1	NM_001134830.1:c.[630_633delGAAA];[=]	Frameshift	p.K210Nfs	Heterozygous			0	chr6:135787068	6	135787068	250	42.4	20.41	19.1	-	0	0	0.68	0.82																						0.0127,0.0,0.0088	2	0	0
41963	ALMS1	NM_015120.4:c.[11711_11714delTTGG];[=]	Frameshift	p.V3904Gfs	Heterozygous			0	chr2:73827849	2	73827849	401	59.85	22.57	20.7	+	0	0	0.55	0.87																							1	0	0
33211	ALMS1	NM_015120.4:c.[1196_1202delCACAGGA];[=]	Frameshift	p.T399Kfs	Heterozygous			0	chr2:73651986	2	73651986	81	40.74	27	15.2	+	0	0	0.27	0.94																							4	0	0
38078	ANKS6	NM_173551.3:c.[1381C>T];[=]	Nonsense	p.R461XR	Heterozygous			0	chr9:101540694	9	101540694	133	66.17	13.05	16.9	-	0	0	0.17	0.65	5.66		.		.	0	D	1	A		.		.		.	.	.		.	38	.	0.0237,0.0,0.0158	2	0	0	rs369437168
42037	BBS7	NM_176824.2:c.[2066_2067insGT];[=]	Frameshift	p.V689delinsVXfs	Heterozygous			0	chr4:122747097	4	122747097	328	42.38	9.46	20.1	-	0	0	0.21	0.6																								0	0
32524	C2ORF71	NM_001029883.2:c.[1804_1805delAG];[=]	Frameshift	p.S602Sfs	Heterozygous			0	chr2:29295323	2	29295323	568	42.78	23.87	21.9	-	0	0	0.68	0.91																								0	0
39878	C5ORF42	NM_023073.3:c.[8300-1G>C];[=]	Splice	Splice	Heterozygous			0.0004	chr5:37142583	5	37142583	275	47.64	21.23	19.6	-	0	0	0.07	0.79	5.71		.		.		.	0.997195	D		.		.		.	.	.		.	16.91	.	0.0465,0.0454,0.0461	84	0	0	rs151279194
42811	CEP164	NM_014956.4:c.[2195C>A];[=]	Nonsense	p.S732XS	Heterozygous			0	chr11:117261843	11	117261843	150	36	18.42	17.3	+	0	0	0.64	0.77	5.09		.		.	0.149985	N	1	A		.		.		.	.	.		.	26				0	0
29206	CSPP1	NM_024790.6:c.[2628+2T>C];[=]	Splice	Splice	Heterozygous			0	chr8:68074152	8	68074152	214	45.79	17.8	18.5	+	0	0	0.56	0.77	5.32		.		.		.	1	D		.		.		.	.	.		.	24.5				0	0
37621	DYNC2H1	NM_001080463.1:c.[2delT];[=]	Frameshift	p.M1Rfs	Heterozygous			0	chr11:102980305	11	102980305	129	55.04	23.72	16.8	+	0	0	0.39	0.91																							1	0	0
35681	DYNC2LI1	NM_001193464.1:c.[508-1G>A];[=]	Splice	Splice	Heterozygous			0.001	chr2:44023025	2	44023025	220	51.82	23.69	18.4	+	0	0	0.78	0.9	5.24		.		.		.	1	D		.		.		.	.	.		.	15.36	.	0.1744,0.0454,0.1307	253	1	0	rs201151187
36539	DYNC2LI1	NM_001193464.1:c.[508-1G>A];[=]	Splice	Splice	Heterozygous			0.001	chr2:44023025	2	44023025	227	45.81	24.02	18.8	+	0	0	0.37	0.9	5.24		.		.		.	1	D		.		.		.	.	.		.	15.36	.	0.1744,0.0454,0.1307	253	1	0	rs201151187
40445	EVC	NM_153717.2:c.[2705delT];[=]	Frameshift	p.F902Sfs	Heterozygous			0	chr4:5811260	4	5811260	147	41.5	19.68	17.2	+	0	0	0.91	0.8																								0	0
37625	GPR98	NM_032119.3:c.[12712C>T];[=]	Nonsense	p.Q4238QX	Heterozygous			0	chr5:90074289	5	90074289	808	54.08	26.64	23.1	+	0	0	0.98	0.98	5.62		.		.	0.002356	N	1	A		.		.		.	.	.		.	43				0	0
43688	GPR98	NM_032119.3:c.[14425G>T];[=]	Nonsense	p.E4809EX	Heterozygous			0	chr5:90087071	5	90087071	503	51.89	21.13	21.5	+	0	0	0.43	0.84	5.72		.		.	0.001538	N	1	A		.		.		.	.	.		.	46				0	0
41625	IFT43	NM_052873.2:c.[337delG];[=]	Frameshift	p.E113Kfs	Heterozygous			0	chr14:76548663	14	76548663	132	42.42	20.78	16.7	+	0	0	0.81	0.83																								0	0
46945	IFT52	NM_016004.2:c.[486-2A>G];[=]	Splice	Splice	Heterozygous			0	chr20:42242488	20	42242488	81	33.33	16.47	15.2	+	0	0	0.29	0.68	5.37		.		.		.	1	D		.		.		.	.	.		.	24.9				0	0
40047	INPP5E	NM_019892.4:c.[1388-1G>C];[=]	Splice	Splice	Heterozygous			0	chr9:139326438	9	139326438	175	54.29	23.05	17.6	-	0	0	0.56	0.89	5.01		.		.		.	1	D		.		.		.	.	.		.	25.2				0	0
36940	INVS	NM_014425.3:c.[1117delG];[=]	Frameshift	p.V373Xfs	Heterozygous			0	chr9:103014603	9	103014603	152	50.66	25.67	17.4	+	0	0	0.75	0.95																								0	0
43203	KIAA0556	NM_015202.2:c.[-2G>A];[=]	Splice	Splice	Heterozygous			0.0002	chr16:27561490	16	27561490	98	48.98	24.4	15.9	+	0	0	0.71	0.93																					0.0004	0.0233,0.0,0.0154	60	0	0	rs112949559
43222	KIAA0556	NM_015202.2:c.[-2G>A];[=]	Splice	Splice	Heterozygous			0.0002	chr16:27561490	16	27561490	86	46.51	20.58	15.3	+	0	0	0.82	0.82																					0.0004	0.0233,0.0,0.0154	60	0	0	rs112949559
41867	KIAA0556	NM_015202.2:c.[49C>T];[=]	Nonsense	p.R17RX	Heterozygous			0.0001	chr16:27585263	16	27585263	253	48.22	25.67	19.1	+	0	0	0.51	0.95	5.54		.		.	0.081621	N	1	A		.		.		.	.	.		.	37	.	0.0233,0.0,0.0154	23	0	0	rs142375551
40256	KIAA0556	NM_015202.2:c.[809-1G>T];[=]	Splice	Splice	Heterozygous			0	chr16:27692719	16	27692719	348	37.93	17.26	20.2	+	0	0	0.69	0.75	5.4		.		.		.	1	D		.		.		.	.	.		.	24.3				0	0
42281	KIF7	NM_198525.2:c.[*2C>T];[=]	Splice	Splice	Heterozygous			0	chr15:90171648	15	90171648	120	54.17	27	16.5	-	0	0	0.51	0.99																							1	0	0
42514	NEK1	NM_001199397.1:c.[1318C>T];[=]	Nonsense	p.R440XR	Heterozygous			0	chr4:170477195	4	170477195	193	46.63	22.8	18.2	-	0	0	0.45	0.87	5.81		.		.	7.4e-05	D	1	A		.		.		.	.	.		.	37				0	0
40313	PCDH15	NM_001142773.1:c.[4561_4562delCA];[=]	Frameshift	p.Q1521Efs	Heterozygous			0	chr10:55582855	10	55582855	325	46.46	24.07	20.1	-	0	0	0.51	0.91																								0	0
42625	RPGR	NM_001034853.1:c.[3117_3120delAGAG];[=]	Frameshift	p.G1039Gfs	Heterozygous			0	chr24:38145133	24	38145133	92	43.48	0	15.7	-	0	0	0.05	0.42																							7	0	1
40874	RPGRIP1	NM_020366.3:c.[1078-1G>A];[=]	Splice	Splice	Heterozygous			0	chr14:21780591	14	21780591	226	53.98	19.73	18.7	+	0	0	0.97	0.81	4.79		.		.		.	1	D		.		.		.	.	.		.	25.1			2	0	0
35546	RPGRIP1	NM_020366.4:c.[2922del];[=]	Frameshift	p.P974Pfs	Heterozygous			0	chr14:21796607	14	21796607	107	40.19	25.39	15.9	+	0	0	0.79	0.95																								0	0
41180	SCLT1	NM_144643.2:c.[37C>T];[=]	Nonsense	p.R13XR	Heterozygous			0.0001	chr4:130003526	4	130003526	169	52.66	17.47	17.7	-	0	0	0.75	0.76	5.09		.		.	0.794997	N	1	A,D		.		.		.	.	.		.	36	.		25	0	0	rs201848700
39912	TCTN2	NM_024809.4:c.[191-2A>T];[=]	Splice	Splice	Heterozygous			0	chr12:124156601	12	124156601	99	39.39	25.61	15.8	+	0	0	0.44	0.98	4.51		.		.		.	0.797365	N		.		.		.	.	.		.	10.89	.	0.0116,0.0,0.0077	1	0	0	rs368944276
42394	TMEM237	NM_001044385.2:c.[497_498insTATT];[=]	Frameshift	p.F166Ffs	Heterozygous			0	chr2:202496830	2	202496830	790	36.84	27	23.1	-	0	0	0.61	1																								0	0
40774	TMEM67	NM_153704.5:c.[266delA];[=]	Frameshift	p.N89Ifs	Heterozygous			0	chr8:94768047	8	94768047	95	50.53	17.72	15.8	+	0	0	1	0.76																								0	0
33941	TTLL5	NM_015072.4:c.[2029C>T];[=]	Nonsense	p.R677RX	Heterozygous			0	chr14:76238090	14	76238090	307	39.41	23.52	19.8	+	0	0	0.83	0.9	4.91		.		.	3.8e-05	D	1	A,D		.		.		.	.	.		.	48	0.0002	0.0116,0.0227,0.0154	7	0	0	rs138370992
30750	USH2A	NM_206933.2:c.[13279G>T];[=]	Nonsense	p.G4427XG	Heterozygous			0	chr1:215847974	1	215847974	93	38.71	22.13	15.7	-	0	0	1	0.86	4.67		.		.	0.000893	U	1	A		.		.		.	.	.		.	54				0	0
43553	USH2A	NM_206933.2:c.[4628-2A>T];[=]	Splice	Splice	Heterozygous			0	chr1:216270557	1	216270557	205	61.46	23.45	18.3	-	0	0	0.48	0.9	5.89		.		.		.	1	D		.		.		.	.	.		.	26.3				0	0

## Sheet: LP variants
patient_id	Gene	Mutation_Call_HGVS_Coding	Function	Amino_Acid_Change	Zygosity	Clinvar_Significance	HGMD	INFO_AF	hg19/hg38_coordinate	Coverage	Alt%	Allele_Score	Overall_Score	Strand	Ambiguous_Gain_Penalty	Ambiguous_Loss_Penalty	Read_Balance(Counts)	Read_Balance(Percentage)	GERP++_NR	SIFT_score	SIFT_pred	Polyphen2_HVAR_score	Polyphen2_HVAR_pred	LRT_score	LRT_pred	MutationTaster_score	MutationTaster_pred	MutationAssessor_score	MutationAssessor_pred	FATHMM_score	FATHMM_pred	PROVEAN_score	PROVEAN_pred	MetaSVM_pred	MetaLR_pred	M-CAP_score	M-CAP_pred	CADD_phred	INFO_CAF	INFO_MAF	INFO_AC	INFO_HOM	INFO_HEMI	Imported_dbSNP_ID	comment
42555	ARL13B	NM_001174150.1:c.[599G>A];[=]	Missense	p.R200HR	Heterozygous	Likely pathogenic	DM	0	chr3:93755508	1170	51.03	27	24.3	+	0	0	0.91	1	5.67	0.001	D	0.998,1.000	D	0	D	1	D	2.42	M	-0.37,-1.33,0.63	T	-4.05,-4.22,-4.61	D	D	D	0.149811	D	34				0	0
41867	KIAA0556	NM_015202.2:c.[4711A>G];[=]	Missense	p.S1571SG	Heterozygous	Likely Pathogenic		0.0001	chr16:27789090	171	52.05	26.15	17.7	+	0	0	0.56	0.96	4.75	0.008	D	0.852	P	1e-06	D	1	D	2.67	M	2.77	T	-2.74	D	T	T	0.0351718	D	24.2	.	0.0233,0.0,0.0154	20	0	0	rs138866758
42515	PKHD1	NM_138694.3:c.[2978A>G];[=]	Missense	p.H993RH	Heterozygous	Likely pathogenic​	DM	0	chr6:51907776	219	48.4	22.72	18.6	-	0	0	0.66	0.87	5.98	0.014,0.015	D	0.572,0.825	P	0.002491	N	0.991928	N	2.455	M	-1.08	T	-4.33,-4.60	D	T	T	0.0854511	D	23.5			1	0	0
42450	PKHD1	NM_138694.3:c.[5498C>T];[=]	Missense	p.S1833LS	Heterozygous	Likely pathogenic	DM	0.0002	chr6:51882310	185	48.65	25.56	18.1	-	0	0	0.48	0.94	5.77	0.006	D	0.401,0.865	B,P	0.05272	N	1	N	1.9	L	-2.16,-2.36	D	-3.18,-3.31	D	D	D	0.0797915	D	15.46	0.0002	0.0233,0.0,0.0154	42	0	0	rs201105958
40836	PCDH15	NM_001142769.1:c.[4673_4676delTTAG];[=]	Frameshift	p.V1558Efs	Heterozygous	Uncertain_significance	DM	0.0001	chr10:55569149	369	49.86	25.88	20.3	-	0	0	0.75	0.96																					.		13	0	0	rs483353074	classified as likely pathogenic based on criteria SV1 + PM2
29165	CEP164	NM_014956.4:c.[4228C>T];[=]	Nonsense	p.Q1410QX	Heterozygous	Uncertain_significance	DM	0.0008	chr11:117282575	237	56.96	25.78	19	+	0	0	0.34		5.27		.		.	0.004874	N	1	A		.		.		.	.	.		.	40	0.0004	0.1746,0.1363,0.1616	192	0	not_specified	rs147398904
34671	PKHD1	NM_138694.3:c.[12027C>G];[=]	Nonsense	p.Y4009XY	Heterozygous	Uncertain_significance	DM	0.0004	chr6:51484077	288	46.88	23.67	19.6	-	0	0	0.48		5.27		.		.	0.00064	D	1	D		.		.		.	.	.		.	49	0.0018	0.0116,0.1362,0.0538	86	0	not_specified|not_provided	rs143616240

## Sheet: VUS 2018_2020
patient_id	Gene	Mutation_Call_HGVS_Coding	Function	Amino_Acid_Change	Zygosity	Clinvar_Significance 2018_07	CliNVar 2020_04	HGMD	INFO_AF	hg19/hg38_coordinate	Coverage	Alt%	Allele_Score	Overall_Score	Strand	Ambiguous_Gain_Penalty	Ambiguous_Loss_Penalty	Read_Balance(Counts)	Read_Balance(Percentage)	GERP++_NR	SIFT_score	SIFT_pred	Polyphen2_HVAR_score	Polyphen2_HVAR_pred	LRT_score	LRT_pred	MutationTaster_score	MutationTaster_pred	MutationAssessor_score	MutationAssessor_pred	FATHMM_score	FATHMM_pred	PROVEAN_score	PROVEAN_pred	MetaSVM_pred	MetaLR_pred	M-CAP_score	M-CAP_pred	CADD_phred	INFO_CAF	INFO_MAF	INFO_AC	INFO_HOM	INFO_HEMI	Imported_dbSNP_ID
42210	PCDH15	NM_001142773.1:c.5218_5223delGCTCCT	In-Frame	p.A1740_P1741del	Heterozygous	Conflicting_interpretations_of_pathogenicity	Conflicting_interpretations_of_pathogenicity	DM	0.001	chr10:55582194	59	49.15	22.59	13.8	-	0	0	0.16	0.78																					.	0.3277,0.2822,0.3122,0.3646,0.939,0.5605,0.8035,0.9207,0.8434	1.0000,11.0000,2.0000,207.0000,3.0000,4.0000,54.0000,6.0000	0	0	rs397517465
35834	ANKS6	NM_173551.3:c.[1322A>G];[=]	Missense	p.Q441RQ	Heterozygous	Pathogenic	benign	DM	0.0008	chr9:101542517	181	34.25	18.34	17.9	-	0	0	1	0.77	5.82	0.104,0.172	T	0.141,0.273	B	0.001629	N	0.5217990,0.5957770	D	2.16	M	-0.47,1.73	T	-1.31,-1.50	N	T	T	0.0765575	D	12.73	0.0004	0.0121,0.0,0.0083	185	1	0	rs377750405
41134	BBS2	NM_031885.3:c.[1207C>T];[=]	Missense	p.R403CR	Heterozygous	Uncertain_significance	Uncertain significance​	DM	0.0001	chr16:56535283	699	43.78	26.59	22.7	-	0	0	0.46	0.98	5.02	0.255,0.256	T	0	B	0.017969	N	0.950221	N	-0.235	N	-2.76	D	0.61,0.75	N	T	T	0.0418143	D	12.5			17	0	0
34116	CDH23	NM_022124.5:c.[1595C>T];[=]	Missense	p.T532TM	Heterozygous	Conflicting_interpretations_of_pathogenicity	Conflicting_interpretations_of_pathogenicity	DM	0.0006	chr10:73437293	415	41.69	23.93	20.8	+	0	0	0.8	0.91	5.51		.	0.883,0.946,0.999	D,P	0.000327	D	1	D	2.425	M		.		.	D	D	0.55335	D	28.3	0.0006	0.0355,0.0,0.0238	141	2	0	rs201297042
41625	CDH23	NM_022124.5:c.[4405A>G];[=]	Missense	p.I1469IV	Heterozygous	Uncertain_significance	Uncertain significance​	DM	0.0003	chr10:73499446	92	36.96	23.72	15.6	+	0	0	0.89	0.9	5.67		.	0.176,0.454	B,P	0	D	0.9999960,0.9999990	D	0.885	L		.		.	T	T	0.0356909	D	23.1	0.0006		77	0	0	rs200635365
44307	CDH23	NM_022124.5:c.[5747G>A];[=]	Missense	p.R1916HR	Heterozygous		Uncertain significance​	DM	0	chr10:73545422	421	54.39	24.07	20.8	+	0	0	0.92	0.91	5.2		.	1	D	0	D	0.999988	D	2.035	M		.		.	T	T	0.856955	D	25			7	0	0
30787	CDH23	NM_022124.5:c.[7823G>A];[=]	Missense	p.R2608HR	Heterozygous	Conflicting_interpretations_of_pathogenicity	Conflicting_interpretations_of_pathogenicity	DM	0.0007	chr10:73563128	761	49.54	24.82	22.9	+	0	0	0.79	0.93	4.5	0.08	.,T	0.962,0.972	D	0	D	1	D	0.425	N	4.65	.,T	-2.08	.,N	T	T	0.0315057	D	26.2	0.0002	0.0953,0.0,0.064	148	0	0	rs202052174
42573	CEP164	NM_014956.4:c.[1220C>T];[=]	Missense	p.S407SF	Heterozygous		Uncertain significance	DM	0.0007	chr11:117244534	39	48.72	21.03	12.8	+	0	0	0.19	0.73	5.18	0.002	D	0.584,0.656,0.912	D,P	0.094488	N	0.613708	N	1.83	L	0.17	T	-2.99	D	T	T	0.0485862	D	32	.	0.1629,0.0,0.1077	179	1	0	rs150314805
32743	CEP164	NM_014956.4:c.[1220C>T];[=]	Missense	p.S407SF	Heterozygous			DM	0.0007	chr11:117244534	137	45.99	24.7	16.9	+	0	0	0.97	0.93	5.18	0.002	D	0.584,0.656,0.912	D,P	0.094488	N	0.613708	N	1.83	L	0.17	T	-2.99	D	T	T	0.0485862	D	32	.	0.1629,0.0,0.1077	179	1	0	rs150314805
40255	DYNC2H1	NM_001080463.1:c.[6206T>C];[=]	Missense	p.V2069AV	Heterozygous			DM	0	chr11:103049821	1368	48.68	25.89	24.9	+	0	0	0.92	0.96	5.27	0	D	0.992,1.000	D		.	1	D	1.6	L	-3.43	D	-3.83	D	D	D	0.392536	D	25.8			3	0	0
37625	DYNC2H1	NM_001080463.1:c.[8457A>G];[=]	Missense	p.I2819IM	Heterozygous	Uncertain_significance	Uncertain significance​	DM	0	chr11:103080607	164	33.54	20.33	17.6	+	0	0	0.72	0.81	4.7	0.006,0.007	D	0.954,0.962	D	9.5e-05	U	0.9999340,1.0000000	D	3.16	M	0.42	T	-1.57	N	T	T	0.261121	D	23.6			1	0	0
34885	FAM161A	NM_001201543.1:c.[1567C>G];[=]	Missense	p.R523GR	Heterozygous			DM	0.0002	chr2:62066572	438	46.8	26.15	21	-	0	0	0.92	0.97	5.8	0.000,0.002	D	1	D	2e-06	D	0.9922360,0.9983720	D	2.98	M	1.91	T	-5.91,-6.08	D	T	T	0.193795	D	26.3	.	0.024,0.0,0.0163	45	0	0	rs202193201
43049	GPR98	NM_032119.3:c.[8401G>A];[=]	Missense	p.G2801RG	Heterozygous	Uncertain_significance	Uncertain significance​	DM	0	chr5:90001231	201	46.77	25.56	18.2	+	0	0	0.71	0.95	5.78	0.003	D	0.999,1.000	D	0	D	1	D	2.015	M	1.35	T	-5.71	D	T	T	0.556389	D	33			9	0	0
37709	GPR98	NM_032119.3:c.[16331C>A];[=]	Missense	p.T5444KT	Heterozygous	Uncertain_significance	Uncertain significance​	DM	0.0003	chr5:90119376	401	42.39	25.47	20.7	+	0	0	0.49	0.95	5.43	0.036,0.117	D,T	0.201,0.366,0.521	B,P	0.000154	D	0.6685680,0.9745120	D,N	2.455	M	1.38	T	-2.39,-2.68	D,N	T	T	0.0132363	T	23.5	0.0002	0.0243,0.0,0.0167	82	0	0	rs370906851
43049	GPR98	NM_032119.3:c.[17108G>A];[=]	Missense	p.R5703HR	Heterozygous	Uncertain_significance	Uncertain significance​	DM	0.0001	chr5:90144542	263	50.95	26.67	19.1	+	0	0	0.76	0.98	5.95	0.000,0.012	D	0.920,0.993,0.997	D	0	D	0.9991700,1.0000000	D	2.62	M	0.98,1.17	T	-2.29,-3.00	D,N	T	T	0.0304179	D	34	.	0.0612,0.0,0.0423	29	0	0	rs201073459
35848	GPR98	NM_032119.3:c.[17992G>A];[=]	Missense	p.V5998MV	Heterozygous	Uncertain_significance	Uncertain significance​	DM	0.0002	chr5:90281179	681	46.84	24.5	22.5	+	0	0	0.69	0.92	5.7	0.003	D	0.969,0.982,0.996	D	5e-06	D	0.9995690,1.0000000	D	1.12	L	0.98	T	-1.38,-1.45	N	T	T	0.0430027	D	34	0.0002		54	0	0	rs557989446
42709	MKS1	NM_001165927.1:c.[827A>G];[=]	Missense	p.D276GD	Heterozygous	Uncertain_significance	Uncertain significance​	DM	0.0005	chr17:56290344	65	38.46	12.53	14.4	-	0	0	0.67	0.67	5.89	0.004,0.009	.,D	0.632,0.934	D,P		.	1	D	2.38	M	-0.19,-0.45,-0.47,0.12	T	-3.05	.,D	T	T	0.115246	D	28.2	0.0006	0.1429,0.0,0.0958	125	0	0	rs151023718
37958	NEK8	NM_178170.2:c.[1055G>T];[=]	Missense	p.R352RL	Heterozygous	Uncertain_significance	Uncertain significance​	DM	0.0003	chr17:27065002	174	49.43	21.28	17.9	+	0	0	0.62	0.85	5.58	0.023	D	0.94	D	0	D	1	D	2.32	M	-1.48	T	-3.59	D	D	D	0.395337	D	34	0.0002	0.0233,0.0,0.0154	70	0	0	rs199933041
39519	NPHP4	NM_015102.3:c.[3181G>A];[=]	Missense	p.V1061VI	Heterozygous	Uncertain_significance	Uncertain significance​	DM	0.0001	chr1:5934581	145	62.07	26.2	17.2	-	0	0	0.76	0.97	5.39	1	T	0.004	B	0.177612	N	0.997888	N	-0.715	N	-0.8	T	0.19	N	T	T	0.0136148	T	1.401	0.0012	0.0,0.0944,0.0316	30	0	0	rs143020939
42398	NPHP4	NM_015102.3:c.[3181G>A];[=]	Missense	p.V1061VI	Heterozygous	Uncertain_significance	Uncertain significance​	DM	0.0001	chr1:5934581	347	49.86	26.64	20.3	-	0	0	0.84	0.98	5.39	1	T	0.004	B	0.177612	N	0.997888	N	-0.715	N	-0.8	T	0.19	N	T	T	0.0136148	T	1.401	0.0012	0.0,0.0944,0.0316	30	0	0	rs143020939
43582	NPHP4	NM_015102.3:c.[2021G>A];[=]	Missense	p.R674RH	Heterozygous	Uncertain_significance	Uncertain significance​	DM	0	chr1:5964799	599	44.07	24.38	22.1	-	0	0	0.94	0.92	5.1	0.004	.,D	0.999	D	2e-06	D	0.999999	D	2.76	M	-2.49	.,D	-3.58	.,D	D	D	0.359264	D	34	.	0.0,0.0239,0.0079	6	0	0	rs375416303
41866	PKHD1	NM_138694.3:c.[9705T>A];[=]	Missense	p.N3235NK	Heterozygous	Uncertain_significance	Uncertain significance​	DM	0.0001	chr6:51612709	414	48.31	26.14	20.8	-	0	0	0.47	0.97	5.74	0.098,0.113	T	0.134,0.549,0.630	B,P	0.000156	D	0.544115	D	2.52	M	-2.03,-2.22	D	-2.01,-2.14	N	T	T	0.0926187	D	22.1			36	1	0
39280	PKHD1	NM_138694.3:c.[7264T>G];[=]	Missense	p.C2422CG	Heterozygous	Uncertain_significance	Uncertain significance​	DM	0.0005	chr6:51747977	130	38.46	25.08	16.8	-	0	0	0.47	0.92	5.6	0.545,0.560	T	0.866,0.944,0.970	D,P	0	D	0.983986	D	2.655	M	-1.3	T	-4.12,-4.29	D	T	D	0.221102	D	23.1	0.0006		130	1	0	rs201881567
40256	PKHD1	NM_138694.3:c.[5134G>A];[=]	Missense	p.G1712GR	Heterozygous	Conflicting_interpretations_of_pathogenicity	Conflicting_interpretations_of_pathogenicity	DM	0.0008	chr6:51889474	157	55.41	20.03	17.4	-	0	0	0.74	0.81	5.55	0	D	1	D	0.000504	N	0.928205	D	2.82	M	-3.77,-4.41	D	-7.30,-7.56	D	D	D	0.515365	D	23.5	0.0004	0.1628,0.0227,0.1153	187	0	0	rs141103838
42511	PKHD1	NM_138694.3:c.[10036T>C];[=]	Missense	p.C3346CR	Heterozygous	Uncertain_significance	Uncertain_significance	DM	0.0003	chr6:51609303	109	44.95	4	16.3	-	0	0	0.09	0.54	5.21	0.003	D	8e-06	D	0.999994	D	-3.76,-4.43	D	-10.24,-9.67	D	0.585097	D	24.5	.	0.0349,0.0,0.0231	81	1	0	rs149798764
41866	RP1	NM_006269.1:c.[2005G>A];[=]	Missense	p.A669TA	Heterozygous		Uncertain significance​	DM	0.0001	chr8:55538447	128	60.94	20.53	16.9	+	0	0	0.9	0.82	5.93	0.095	T	0.003	B	0.075874	N	1	N	0.55	N	1.8	T	-1.06	N	T	T	0.0040777	T	0.008	.	0.0583,0.0,0.0386	36	0	0	rs201725231
40443	RPGRIP1L	NM_015272.2:c.[1810G>A];[=]	Missense	p.E604EK	Heterozygous	Uncertain_significance	Uncertain significance​	DM	0.0004	chr16:53686789	503	43.14	22.71	21.5	-	0	0	0.82	0.88	5.45	0.000,0.004,0.005	.,D	0.956,0.973,0.982	D	0	D	0.999601	D	2.835	M	-2.61	.,D	-3.71	.,D	D	D	0.202678	D	32	0.0008	0.0349,0.0,0.0231	101	0	0	rs143863631
39247	TMEM67	NM_153704.5:c.[653G>C];[=]	Missense	p.G218AG	Heterozygous	Uncertain_significance	Uncertain significance​	DM	0.0002	chr8:94784818	149	47.65	17.81	17.2	+	0	0	0.69	0.76	5.67	0.049,0.067,0.078	D,T	0.173,0.572	B,P	0.001229	N	0.9999980,0.9999990	D	2.365	M	-4.33	D	-2.36,-2.46,-2.48	N	D	D	0.274926	D	23.1	0.0002		39	0	0	rs202036490
40860	TOPORS	NM_005802.4:c.[2047C>T];[=]	Missense	p.R683WR	Heterozygous			DM	0.0004	chr9:32542476	649	46.53	24.71	22.4	-	0	0	0.53	0.93	6.16	0	D	0.609	P	0.151681	N	0.798537	N	0.805	L	1.82,1.89	T	-3.02	D	T	T	0.006359	T	24	.	0.0116,0.0227,0.0154	87	0	0	rs143249653
35351	TRIM32	NM_012210.3:c.[467T>C];[=]	Missense	p.L156PL	Heterozygous	Uncertain_significance	Uncertain significance​	DM	0.0001	chr9:119460488	141	46.1	23.9	17.1	+	0	0	0.67	0.9	5.36	0.006,0.021	D	0.996	D	1.2e-05	D	1	D	1.75	L	-0.20,0.06	T	-0.62,-1.38	N	T	T	0.282705	D	25.8	.	0.0233,0.0,0.0154	15	0	0	rs145907585
45513	USH2A	NM_206933.2:c.[15364T>C];[=]	Missense	p.C5122CR	Heterozygous	Uncertain_significance	Uncertain significance​	DM	0.0002	chr1:215802311	167	48.5	23.36	17.7	-	0	0	0.42	0.88	5.67	0.073	T	0.014	B	0.024613	U	0.977316	D	0	N	1.23	T	-0.69	N	T	T	0.0193103	T	10.28	0.0002	0.0349,0.0,0.0231	61	0	0	rs111033402
30750	USH2A	NM_206933.2:c.[13396C>T];[=]	Missense	p.P4466SP	Heterozygous	Likely_benign	Uncertain significance​	DM	0.0002	chr1:215847857	89	58.43	20.83	15.6	-	0	0	0.93	0.83	4.41	0.612	T	0.056	B	0.833553	U	1	N	2	M	0.12	T	-1.82	N	T	T	0.176632	D	11.43	.	0.0465,0.0,0.0308	53	0	0	rs138398671
30194	USH2A	NM_206933.2:c.[12823T>A];[=]	Missense	p.S4275ST	Heterozygous	Uncertain_significance	Uncertain significance​	DM	0.0006	chr1:215848430	706	48.16	24.6	22.7	-	0	0	0.93	0.93	5.26	0.357	T	0.252	B	0.012576	N	1	N	2.255	M	0.37	T	-0.72	N	T	T	0.143777	D	0.006	0.0002	0.1047,0.0,0.0692	149	0	0	rs138607917
39805	USH2A	NM_206933.2:c.[12823T>A];[=]	Missense	p.S4275ST	Heterozygous	Uncertain_significance	Uncertain significance​	DM	0.0006	chr1:215848430	537	48.98	27	21.7	-	0	0	0.73	1	5.26	0.357	T	0.252	B	0.012576	N	1	N	2.255	M	0.37	T	-0.72	N	T	T	0.143777	D	0.006	0.0002	0.1047,0.0,0.0692	149	0	0	rs138607917
39808	USH2A	NM_206933.2:c.[11815G>A];[=]	Missense	p.E3939EK	Heterozygous	Uncertain_significance	Uncertain significance​	DM	0.0005	chr1:215901623	285	36.49	21.28	19.6	-	0	0	0.73	0.84	5.52	0.153	T	0.074	B	0.00044	D	0.994903	D	2.65	M	0.57	T	-2.25	N	T	T	0.121872	D	21.7	0.0004	0.0581,0.0,0.0384	122	1	0	rs146264950
41265	USH2A	NM_206933.2:c.[11815G>A];[=]	Missense	p.E3939EK	Heterozygous	Uncertain_significance	Uncertain significance​	DM	0.0005	chr1:215901623	359	47.35	23.84	20.3	-	0	0	0.85	0.91	5.52	0.153	T	0.074	B	0.00044	D	0.994903	D	2.65	M	0.57	T	-2.25	N	T	T	0.121872	D	21.7	0.0004	0.0581,0.0,0.0384	122	1	0	rs146264950
33624	USH2A	NM_206933.2:c.[10999A>C];[=]	Missense	p.T3667PT	Heterozygous	Uncertain_significance	Uncertain significance​	DM	0.0001	chr1:215940071	338	47.34	22.39	20.2	-	0	0	0.18	0.85	5.71	0.072	T	0.697	P	0.208916	U	1	N	2.9	M	0.57	T	-2.42	N	T	T	0.423667	D	20.7	0.0004	0.0116,0.0,0.0077	25	0	0	rs150822759
36458	USH2A	NM_206933.2:c.[9871G>A];[=]	Missense	p.G3291GS	Heterozygous		Conflicting_interpretations_of_pathogenicity	DM	0.0003	chr1:215972336	384	51.82	23.86	20.7	-	0	0	0.24	0.9	5.81	0.568	T	0.003	B	0.933344	N	1	N	1.275	L	2.7	T	-0.37	N	T	T	0.687149	D	17.08	.	0.0581,0.0227,0.0461	64	0	0	rs138543813
43579	USH2A	NM_206933.2:c.[7915T>C];[=]	Missense	p.S2639SP	Heterozygous	Uncertain_significance	Uncertain significance​	DM	0	chr1:216062076	153	43.14	22.53	17.5	-	0	0	0.74	0.88	5.84	0.014	D	0.967	D	0.103235	N	0.999816	D	2.93	M	-0.04	T	-3.51	D	T	T	0.46166	D	26.9	.		2	0	0	rs398124620
40180	USH2A	NM_206933.2:c.[6590C>T];[=]	Missense	p.T2197IT	Heterozygous	Uncertain_significance	Uncertain significance​	DM	0.0003	chr1:216172296	280	53.93	23.08	19.4	-	0	0	0.8	0.89	5.56	0.007	D	0.69	P	0.000599	U	0.574697	N	2.78	M	2.54	T	-3.37	D	T	T	0.270875	D	27.3	.	0.0698,0.0227,0.0538	73	0	0	rs140487302
33152	ANKS6	NM_173551.3:c.[806A>G];[=]	Missense	p.K269RK	Heterozygous		Uncertain significance	DM?	0.0005	chr9:101552442	441	46.94	21.57	21.1	-	0	0	0.68	0.85	5.48	0.479	T	0.003	B	3.4e-05	N	0.6117280,0.6803170,1.0000000	D	0.85	L	0.61	T	-0.86	N	T	T	0.0122769	T	10.78	0.0004	0.0585,0.0,0.0387	116	0	0	rs200902480
39955	ANKS6	NM_173551.3:c.[806A>G];[=]	Missense	p.K269RK	Heterozygous		Uncertain significance	DM?	0.0005	chr9:101552442	221	47.51	24.05	18.7	-	0	0	0.54	0.9	5.48	0.479	T	0.003	B	3.4e-05	N	0.6117280,0.6803170,1.0000000	D	0.85	L	0.61	T	-0.86	N	T	T	0.0122769	T	10.78	0.0004	0.0585,0.0,0.0387	116	0	0	rs200902480
42395	C2ORF71	NM_001029883.2:c.[407A>G];[=]	Missense	p.E136GE	Heterozygous			DM?	0.0002	chr2:29296721	508	50.39	26.83	21.5	-	0	0	0.64	0.99	5.39	0.124	T	0.006	B	0.732534	N	1	N	1.445	L	1.84	T	-3.69	D	T	T	0.007664	T	5.959			42	0	0
42394	CDH23	NM_022124.5:c.[2251G>A];[=]	Missense	p.G751RG	Heterozygous			DM?	0.0001	chr10:73453978	199	52.26	20.6	18.3	+	0	0	0.41	0.82	5.55		.	0.206,0.979,1.000	B,D	0.000198	D	1	D	0.34	N		.		.	T	T	0.225072	D	28.7	0.0002	0.0119,0.0,0.0079	16	0	0	rs41281306
37708	DYNC2H1	NM_001080463.1:c.[6047A>G];[=]	Missense	p.Y2016YC	Heterozygous	Uncertain_significance	Uncertain significance​	DM?	0.0008	chr11:103048457	1031	45.49	21.71	24	+	0	0	0.85	0.85	5.53	0.163	T	0.081,0.084	B		.	0.9548150,1.0000000	D,N	-0.11	N	0.58	T	-1.78	N	T	T	0.0180431	T	17.92	0.0004	0.1339,0.0525,0.1081	191	0	0	rs200190291
37625	GPR98	NM_032119.3:c.[5722G>A];[=]	Missense	p.D1908ND	Heterozygous			DM?	0	chr5:89979460	1314	43.46	26.87	24.8	+	0	0	0.84	0.99	5.56	0.201	T	0.835	P	0.000117	D	0.987163	D	1.365	L	1.7	T	-1.88	N	T	T	0.175586	D	25.1			8	0	0
42481	GPR98	NM_032119.3:c.[9643G>A];[=]	Missense	p.E3215KE	Heterozygous	Uncertain_significance	Uncertain significance​	DM?	0.0003	chr5:90016771	566	41.7	26.79	21.9	+	0	0	0.65	0.99	5.76	0.017	D	0.089,0.880	B,P	0	D	1	D	2.545	M	1.04	T	-2.54	D	T	T	0.275572	D	25.2	.		70	0	0	rs199499672
39344	IFT122	NM_052985.2:c.[3385C>T];[=]	Missense	p.R1129RC	Heterozygous		Uncertain significance​	DM?	0	chr3:129234409	143	34.27	0.1	17.2	+	0	0	0.69	0.46	5.21	0.037,0.044,0.049,0.051,0.067	D,T	0.133,0.258,0.291,0.299,0.443,0.595,0.772,0.791,0.897	B,P	0	D	1	D	2.555	M	0.09,0.22,0.28,0.73,0.87	T	-3.01,-3.24,-3.48,-3.49,-3.53,-3.54	D	T	T	0.120025	D	24.6			7	0	0
41027	IFT122	NM_052985.2:c.[3385C>T];[=]	Missense	p.R1129RC	Heterozygous		Uncertain significance​	DM?	0	chr3:129234409	186	45.7	5.04	17.9	+	0	0	0.35	0.53	5.21	0.037,0.044,0.049,0.051,0.067	D,T	0.133,0.258,0.291,0.299,0.443,0.595,0.772,0.791,0.897	B,P	0	D	1	D	2.555	M	0.09,0.22,0.28,0.73,0.87	T	-3.01,-3.24,-3.48,-3.49,-3.53,-3.54	D	T	T	0.120025	D	24.6			7	0	0
42937	IFT122	NM_052985.2:c.[3385C>T];[=]	Missense	p.R1129RC	Heterozygous		Uncertain significance​	DM?	0	chr3:129234409	168	46.43	16.18	17.6	+	0	0	0.66	0.73	5.21	0.037,0.044,0.049,0.051,0.067	D,T	0.133,0.258,0.291,0.299,0.443,0.595,0.772,0.791,0.897	B,P	0	D	1	D	2.555	M	0.09,0.22,0.28,0.73,0.87	T	-3.01,-3.24,-3.48,-3.49,-3.53,-3.54	D	T	T	0.120025	D	24.6			7	0	0
43523	IFT122	NM_052985.2:c.[3385C>T];[=]	Missense	p.R1129RC	Heterozygous		Uncertain significance​	DM?	0	chr3:129234409	78	43.59	26.63	15.1	+	0	0	0.7	0.99	5.21	0.037,0.044,0.049,0.051,0.067	D,T	0.133,0.258,0.291,0.299,0.443,0.595,0.772,0.791,0.897	B,P	0	D	1	D	2.555	M	0.09,0.22,0.28,0.73,0.87	T	-3.01,-3.24,-3.48,-3.49,-3.53,-3.54	D	T	T	0.120025	D	24.6			7	0	0
30614	IFT52	NM_016004.2:c.[931G>A];[=]	Missense	p.E311KE	Heterozygous	Uncertain_significance	Uncertain significance​	DM?	0.0001	chr20:42264573	325	50.15	25.81	20	+	0	0	0.46	0.95	5.63	0.272	T	0.006	B	5e-06	D	1	D	0.64	N		.	-1.7	N	T	T	0.0042361	T	23.3	0.0004	0.0116,0.0681,0.0308	20	0	0	rs145672738
33566	IFT52	NM_016004.2:c.[931G>A];[=]	Missense	p.E311KE	Heterozygous	Uncertain_significance	Uncertain significance​	DM?	0.0001	chr20:42264573	116	56.9	21.14	16.4	+	0	0	0.43	0.83	5.63	0.272	T	0.006	B	5e-06	D	1	D	0.64	N		.	-1.7	N	T	T	0.0042361	T	23.3	0.0004	0.0116,0.0681,0.0308	20	0	0	rs145672738
35835	NEK1	NM_001199397.1:c.[859C>G];[=]	Missense	p.P287AP	Heterozygous		Uncertain significance	DM?	0.0004	chr4:170502002	346	52.02	26.11	20.1	-	0	0	0.82	0.97	4.83	0.421,0.423,0.424,0.481,0.488	T	0.002,0.003,0.007,0.010	B	0.191627	N	0.553302	D	1.535	L	-0.24,-0.25,-0.26,-0.31	T	-1.04,-1.14,-1.15,-1.16,-1.17	N	T	T	0.0094747	T	5.66	0.0002		57	0	0	rs35222922
39274	NPHP4	NM_015102.3:c.[3292G>A];[=]	Missense	p.A1098AT	Heterozygous	Uncertain_significance	Uncertain significance​	DM?	0.0007	chr1:5933335	164	47.56	25.02	17.5	-	0	0	0.77	0.94	4.59	0.469	T	0	B	0.926327	N	1	N	0.785	N	0.39	T	-1.01	N	T	T	0.0073049	T	0.016	0.0012	0.0949,0.0237,0.0712	171	0	0	rs41280798
35852	PKHD1	NM_138694.3:c.[5129C>T];[=]	Missense	p.P1710LP	Heterozygous		Uncertain significance​	DM?	0	chr6:51889479	323	57.59	21.09	20	-	0	0	0.84	0.84	5.55	0.004	D	0.477,0.818	P	0.002236	N	0.998418	D	2.78	M	-2.06,-2.24	D	-5.95,-6.05	D	D	D	0.198732	D	25			11	0	0
43580	PKHD1	NM_138694.3:c.[2168G>A];[=]	Missense	p.R723RH	Heterozygous		Uncertain significance​	DM?	0	chr6:51915066	89	62.92	22.77	15.4	-	0	0	0.93	0.88	5.64	0.086,0.098	T	0.008,0.018	B	0.017707	N	0.999989	N	1.78	L	-2.30,-2.51	D	-2.83,-3.00	D	T	T	0.0228678	T	23.5			7	0	0
36746	USH1C	NM_153676.3:c.[1136G>A];[=]	Missense	p.G379GD	Heterozygous	Uncertain_significance	Uncertain significance​	DM?	0.0001	chr11:17542491	109	35.78	17.68	16.2	-	0	0	0.44	0.74	5.56	0.000,0.213,0.289	D,T	0.989,0.992,0.995	D	0	D	1	D	1.665	L	-0.07,1.57,1.60,1.77	T	-1.83,-1.84,-2.02,-2.52	D,N	T	T	0.0945382	D	32	0.0006	0.0116,0.0,0.0077	25	0	0	rs202174251
41929	USH1C	NM_153676.3:c.[1136G>A];[=]	Missense	p.G379GD	Heterozygous		Uncertain significance​	DM?	0.0001	chr11:17542491	744	45.43	25.99	22.7	-	0	0	0.85	0.96	5.56	0.000,0.213,0.289	D,T	0.989,0.992,0.995	D	0	D	1	D	1.665	L	-0.07,1.57,1.60,1.77	T	-1.83,-1.84,-2.02,-2.52	D,N	T	T	0.0945382	D	32	0.0006	0.0116,0.0,0.0077	25	0	0	rs202174251
32361	USH2A	NM_206933.2:c.[14519T>C];[=]	Missense	p.L4840LP	Heterozygous	Uncertain_significance	Uncertain significance​	DM?	0.0003	chr1:215821933	208	53.85	23.32	18.5	-	0	0	0.4	0.9	5.63	0.01	D	0.952	D	0.080548	N	1	D	2.74	M	0.47	T	-3.11	D	T	T	0.279642	D	23.2	0.0002	0.0349,0.0227,0.0308	73	0	0	rs143275144
39281	USH2A	NM_206933.2:c.[14519T>C];[=]	Missense	p.L4840LP	Heterozygous	Uncertain_significance	Uncertain significance​	DM?	0.0003	chr1:215821933	181	54.14	26.07	17.9	-	0	0	0.61	0.96	5.63	0.01	D	0.952	D	0.080548	N	1	D	2.74	M	0.47	T	-3.11	D	T	T	0.279642	D	23.2	0.0002	0.0349,0.0227,0.0308	73	0	0	rs143275144
40814	USH2A	NM_206933.2:c.[6854A>G];[=]	Missense	p.N2285SN	Heterozygous	Uncertain_significance	Uncertain significance​	DM?	0.0002	chr1:216144070	570	37.89	19.57	21.9	-	0	0	0.57	0.8	5.72	0.118	T	0.048	B	0.000254	D	0.998479	D	1.27	L	0.64	T	-2.48	N	T	T	0.235056	D	15.29	0.001		57	1	0	rs528089082
32529	AHI1	NM_001134830.1:c.[1786C>T];[=]	Missense	p.R596CR	Heterozygous				0	chr6:135763846	84	50	16.04	15.4	-	0	0	0.2	0.75	5.82	0.001	D	0.920,0.963,0.976	D	0	D	1	D	2.175	M	0.12,0.16	T	-5.77	D	T	T	0.0624918	D	35	.	0.0123,0.0,0.0085	2	0	0	rs375309864
42705	ANKS6	NM_173551.3:c.[1883C>T];[=]	Missense	p.S628FS	Heterozygous				0.0002	chr9:101533267	113	46.02	23.57	16.4	-	0	0	0.73	0.89	5.76	0.002,0.006	D	0.996,0.998	D	0	D	0.9999630,0.9999910,0.9999930	D	2.175	M	-0.78,1.39	T	-2.45,-3.12	D,N	D	D	0.0859544	D	30	0.0006		53	0	0	rs554990244
42122	ANKS6	NM_173551.3:c.[1433G>A];[=]	Missense	p.G478GE	Heterozygous				0	chr9:101540642	243	50.21	23.07	19	-	0	0	0.88	0.88	5.66	0.003,0.015	D	0.999,1.000	D	0	D	0.9998050,0.9998560	D	2.34	M	-0.81,1.36	T	-3.64,-4.00	D	D	D	0.0857162	D	29.3			3	0	0
42937	ANKS6	NM_173551.3:c.[1391A>G];[=]	Missense	p.N464SN	Heterozygous				0.0002	chr9:101540684	197	58.38	15.73	18.2	-	0	0	0.53	0.72	5.66	0.030,0.041	D	0.985,0.994	D	0	D	0.9991750,0.9993890	D	2.34	M	-0.55,1.64	T	-3.02,-3.31	D	T	T	0.0582215	D	26	0.0004	0.0118,0.0238,0.0158	52	0	0	rs201104087
39607	ARMC9	NM_025139.3:c.[1021C>T];[=]	Missense	p.R341RC	Heterozygous				0	chr2:232123810	311	51.13	25.25	20	+	0	0	0.17	0.93	4.7	0.001	.,D	0.998	D	0	D	1	D	2.755	M	0.94	.,T	-5.53,-6.60	.,D	T	T	0.10013	D	35			6	0	0
39808	ARMC9	NM_025139.3:c.[1316T>G];[=]	Missense	p.L439RL	Heterozygous				0	chr2:232137773	106	37.74	22.14	16.2	+	0	0	0.54	0.88	4.2	0	.,D	1	D	2e-06	D	0.999993	D	2.74	M	-0.69	.,T	-5.19,-6.00	.,D	D	D	0.216097	D	32	.		2	0	0	rs202134961
40441	BBS1	NM_024649.4:c.[298C>T];[=]	Missense	p.R100RW	Heterozygous				0.0001	chr11:66282015	310	49.68	26.77	19.7	+	0	0	0.95	0.99	5.09	0.001,0.002	D	0.870,1.000	D,P		.	0.9830920,0.9997400,0.9998890,1.0000000	D,N	3.04	M	-2.92	D	-6.08,-6.19,-6.26,-6.36,-6.62	D	D	D	0.206133	D	28.8			21	0	0
25591	BBS1	NM_024649.4:c.[784C>T];[=]	Missense	p.R262RW	Heterozygous				0	chr11:66288801	204	44.12	22	18.3	+	0	0	0.96	0.86	5.72	0.007,0.021,0.023,0.028	D	0.042,0.058,0.091,0.129	B		.	0.9999470,1.0000000	D	2.485	M	-3.24	D	-6.95,-6.96,-7.16	D	D	D	0.148172	D	34			2	0	0
44146	BBS4	NM_033028.4:c.[1133A>G];[=]	Missense	p.Y378YC	Heterozygous				0	chr15:73028192	627	49.6	21.4	22.3	+	0	0	0.56	0.84	5.68	0.001	.,D	0.959,0.971,0.974	D	1e-06	D	0.99999	D	2.985	M	-1.16	.,T	-7.73	.,D	D	D	0.0836848	D	27.7				0	0
45620	BBS5	NM_152384.2:c.[41G>C];[=]	Missense	p.R14PR	Heterozygous				0	chr2:170336104	238	45.8	21.35	18.9	+	0	0	0.47	0.84	6.01	0.003,0.005,0.006	D	0.986,0.992,0.996	D	0	D	1	D	2.69	M	-1.19	T	-5.29,-5.40	D	D	D	0.268243	D	35				0	0
40349	BBS7	NM_176824.2:c.[2012A>G];[=]	Missense	p.Y671CY	Heterozygous				0	chr4:122749303	387	47.55	25.22	20.5	-	0	0	0.59	0.95	5.57	0.011,0.017,0.028	D	0.802	P	0	D	1	D	2.8	M	-1.11	T	-4.77,-5.16,-5.77	D	D	D	0.186851	D	26.4				0	0
29205	BBS9	NM_198428.2:c.[2020C>T];[=]	Missense	p.R674RW	Heterozygous				0	chr7:33427661	482	48.13	27	21.3	+	0	0	0.84	1	5.57	0	D	0.998,0.999	D	9e-06	D	0.997296	D	2.445	M	2.11	T	-7.42	D	T	T	0.0435875	D	34	.	0.0116,0.0,0.0077	7	0	0	rs368526968
38219	BBS9	NM_198428.2:c.[2273C>T];[=]	Missense	p.P758PL	Heterozygous				0	chr7:33545232	117	49.57	22.02	16.4	+	0	0	0.93	0.86	5.61	0.003,0.004	D	0.969,0.988	D	0	D	1	D	2.36	M	2.65	T	-4.40,-4.67	D	T	T	0.0318635	D	33			6	0	0
34670	C2CD3	NM_015531.4:c.[4912A>C];[=]	Missense	p.S1638RS	Heterozygous				0	chr11:73785337	217	37.33	24.69	18.5	-	0	0	0.76	0.92	5.68	0.004,0.038	D	0.623	P	3.1e-05	D	0.755543	D	1.955	M	1.12	T	-2.05,-2.52,-2.87	D,N	T	T	0.0299152	D	29.9			1	0	0
43321	C2CD3	NM_015531.4:c.[4097C>T];[=]	Missense	p.S1366LS	Heterozygous				0.0002	chr11:73789666	132	43.18	18.09	16.8	-	0	0	0.84	0.77	5.48	0.002	D	0.996	D	1e-06	D	0.999912	D	2.67	M	2.19,2.47,2.54	T	-3.49,-4.03,-4.09	D	T	T	0.0318561	D	33	.	0.0815,0.0,0.0539	47	0	0	rs144630140
43814	C2CD3	NM_015531.4:c.[3G>T];[=]	Missense	p.M1IM	Heterozygous				0	chr11:73881835	50	48	27	13.4	-	0	0	0.5	0.97	5.47	0	D	0.954,0.979	D	0	D	1	D		.	-1.13	T	-1.29,-1.42,-1.63	N	D	D	0.869038	D	22.8	.	0.0116,0.0,0.0077	1	0	0	rs374427466
35834	C2ORF71	NM_001029883.2:c.[930G>C];[=]	Missense	p.K310KN	Heterozygous				0	chr2:29296198	184	60.33	16.95	18.1	-	0	0	0.31	0.74	5.51	0	D	0.956	D	0.000313	D	0.623659	N	2.05	M	1.54	T	-4.86	D	T	T	0.0311376	D	23.9			3	0	0
34885	C5ORF42	NM_023073.3:c.[3878G>T];[=]	Missense	p.C1293FC	Heterozygous				0	chr5:37187878	314	48.09	22.53	19.8	-	0	0	0.86	0.87	5.49	0.004,0.011	D	0.999	D	1e-06	D	0.9999840,0.9999950	D	2.28	M	0.04	T	-4.56,-5.35	D	T	T	0.222668	D	26.7				0	0
40814	C5ORF42	NM_023073.3:c.[1896G>T];[=]	Missense	p.W632CW	Heterozygous				0.0004	chr5:37226801	229	52.84	17.6	18.8	-	0	0	0.34	0.75	5.42	0.002	D	0.999	D	0.053007	U	1	D	2.255	M	-5.75	D	-6.61	D	D	D	0.342034	D	26.3	0.0002		55	0	0	rs539789389
43004	C6ORF170	NM_152730.4:c.[2332C>A];[=]	Missense	p.P778PT	Heterozygous				0.0001	chr6:121560248	301	48.5	26.9	19.7	-	0	0	0.9	0.99	5.06	0.000,0.004	D	0.998,0.999	D	0	D	1	D	2.515	M	1.61	T	-4.10,-4.16	D	T	T	0.0398236	D	24	.	0.0245,0.0,0.017	31	0	0	rs201419425
43218	C6ORF170	NM_152730.4:c.[2332C>A];[=]	Missense	p.P778PT	Heterozygous				0.0001	chr6:121560248	259	50.97	22.61	19.2	-	0	0	0.65	0.88	5.06	0.000,0.004	D	0.998,0.999	D	0	D	1	D	2.515	M	1.61	T	-4.10,-4.16	D	T	T	0.0398236	D	24	.	0.0245,0.0,0.017	31	0	0	rs201419425
27881	C8ORF37	NM_177965.3:c.[317C>T];[=]	Missense	p.P106LP	Heterozygous				0	chr8:96272125	274	44.16	21.1	19.4	-	0	0	0.36	0.83	5.5	0.07	T	0.915	D	0	D	0.999996	D	2.75	M	-1.62	D	-4.63	D	D	D	0.0898594	D	25.8	.	0.0,0.0227,0.0077	9	0	0	rs376587956
42579	C8ORF37	NM_177965.3:c.[28G>A];[=]	Missense	p.D10DN	Heterozygous				0	chr8:96281390	200	48	26.11	18.2	-	0	0	0.07	0.96	4.36	0	D	0.977	D	1.2e-05	D	0.996478	D	2.48	M	-1.07	T	-2.02	N	D	D	0.519896	D	27.9			1	0	0
34438	CC2D2A	NM_001080522.2:c.[2056G>A];[=]	Missense	p.V686MV	Heterozygous	Uncertain_significance	Uncertain significance​		0.0003	chr4:15542512	639	46.17	27	22.3	+	0	0	0.87	1	5.13	0.004	D	0.984	D	2e-05	D	0.997271	D	2.42	M	0.08	T	-1.88,-1.94	N	T	T	0.0607342	D	25.9	.	0.012,0.0,0.0082	59	0	0	rs369476930
40232	CC2D2A	NM_001080522.2:c.[2056G>A];[=]	Missense	p.V686MV	Heterozygous	Uncertain_significance	Uncertain significance​		0.0003	chr4:15542512	887	50.28	25.75	23.4	+	0	0	0.95	0.96	5.13	0.004	D	0.984	D	2e-05	D	0.997271	D	2.42	M	0.08	T	-1.88,-1.94	N	T	T	0.0607342	D	25.9	.	0.012,0.0,0.0082	59	0	0	rs369476930
42103	CCDC41	NM_001042399.1:c.[2035C>T];[=]	Missense	p.R679CR	Heterozygous				0	chr12:94702660	266	47.74	26.33	19.3	-	0	0	0.9	0.98	5.65	0.001	D	0.781	P		.	0.999988	D	2.135	M	0.53	.,T	-3.24,-5.02	D	T	T	0.0433567	D	34			8	0	0
39851	CDH23	NM_022124.5:c.[3775G>T];[=]	Missense	p.D1259DY	Heterozygous				0	chr10:73491803	582	41.41	24.53	22	+	0	0	0.6	0.93	4.81		.	0.994,0.998	D	0	D	1	D	3.54	H		.		.	D	D	0.356104	D	28.6			1	0	0
34886	CDH23	NM_022124.5:c.[5132T>C];[=]	Missense	p.V1711AV	Heterozygous				0	chr10:73538010	136	36.76	14.6	17	+	0	0	0.61	0.69	5.4		.	0.998	D	2.7e-05	D	0.999998	D	2.59	M		.		.	D	D	0.354235	D	26.6			4	0	0
44681	CDH23	NM_022124.5:c.[6761A>G];[=]	Missense	p.Y2254YC	Heterozygous				0	chr10:73556909	340	48.82	15.59	20.1	+	0	0	0.68	0.72	5.87	0.002,0.005	.,D	0.926,0.950	D	1e-05	D	0.9999780,0.9999950	D	2.97	M	-0.41	.,T	-2.44,-3.48	.,D,N	D	T	0.0885013	D	26.7			2	0	0
33041	CEP104	NM_014704.3:c.[242C>T];[=]	Missense	p.P81LP	Heterozygous				0	chr1:3765217	304	40.79	18.64	19.8	-	0	0	0.55	0.78	5.3	0.004	D	0.966,0.999	D	0	D	1	D	2.595	M	1.4	.,T	-4.53,-6.46	D	T	T	0.0708394	D	26.3				0	0
25592	CEP120	NM_153223.3:c.[2266C>T];[=]	Missense	p.R756CR	Heterozygous				0	chr5:122713160	501	44.51	25.31	21.4	-	0	0	0.66	0.94	5.82	0	D	0.935	D	0	D	0.999998	D	2.765	M	0.14	T	-5.43,-5.62	D	T	T	0.0804069	D	34				0	0
29164	CEP120	NM_153223.3:c.[224T>C];[=]	Missense	p.I75IT	Heterozygous				0	chr5:122751801	303	47.52	14.37	19.8	-	0	0	0.11	0.67	5.43	0.001,0.002	D	0.793	P	2e-06	D	0.9999930,0.9999990	D	2.33	M	-0.81	.,T	-3.67,-3.68	D	D	D	0.112113	D	28.1				0	0
42121	CEP290	NM_025114.3:c.[4754A>G];[=]	Missense	p.H1585RH	Heterozygous	Uncertain_significance	Uncertain significance​		0.0001	chr12:88477682	324	41.36	23.64	19.9	-	0	0	0.72	0.9	5.43	0.158,0.237,0.240	T	0.963	D	0	D	0.9999640,0.9999790,0.9999880	D	2.39	M	-3	D	-1.96,-2.07	N	D	D	0.0860883	D	24.2	.	0.0245,0.0,0.017	31	0	0	rs199826787
39820	CEP290	NM_025114.3:c.[3660G>T];[=]	Missense	p.K1220NK	Heterozygous	Uncertain_significance	Uncertain significance​		0.0002	chr12:88483178	958	46.35	24.05	23.7	-	0	0	0.71	0.91	5.6	0.003,0.007	D	0.888	P	5.1e-05	D	0.5452560,0.5992720,0.7269340	D,N	2.425	M	-0.36,0.26	T	-2.70,-2.80	D	T	T	0.0306787	D	24.1	0.0002	0.0243,0.0265,0.025	55	0	0	rs201982308
39821	CEP290	NM_025114.3:c.[3282T>G];[=]	Missense	p.N1094NK	Heterozygous				0	chr12:88487574	388	42.78	25.02	20.5	-	0	0	0.75	0.94	5.51	0.000,0.006	.,D	0.999	D	0	D	0.9845030,0.9933030,0.9983730	D	2.25	M	-0.34,0.25	.,T	-2.81,-2.87	.,D	T	T	0.0900938	D	25.7				0	0
42145	CEP290	NM_025114.3:c.[2029C>T];[=]	Missense	p.P677SP	Heterozygous				0	chr12:88508220	180	53.33	25.4	17.9	-	0	0	0.85	0.95	6.06	0.01	.,D	0.988,0.997	D	0	D	0.9999700,0.9999870,1.0000000	D	2.215	M	-1.2	.,T	-2.95	.,D	T	D	0.108137	D	28.4	.	0.0138,0.0,0.0095	3	0	0	rs375523390
40047	CEP290	NM_025114.3:c.[1670G>A];[=]	Missense	p.R557RH	Heterozygous	Uncertain_significance	Uncertain significance​		0.0005	chr12:88512301	57	54.39	22.24	13.9	-	0	0	0.24	0.81	5.53	0.008	.,D	0.942,0.947	D	0	D	0.9766420,0.9898600,1.0000000	D	2.365	M	-0.62,-0.66	.,T	-2.06,-2.36	.,N	T	T	0.10051	D	34	0.0006	0.0247,0.1113,0.0513	85	0	0	rs184018899
32312	CEP290	NM_025114.3:c.[1092T>G];[=]	Missense	p.I364IM	Heterozygous	Conflicting_interpretations_of_pathogenicity	Conflicting_interpretations_of_pathogenicity		0.001	chr12:88519120	246	40.65	18.61	19	-	0	0	0.59	0.78	5.43	0	.,D	0.991,0.997	D	1.4e-05	D	0.9959100,0.9997940,1.0000000	D	2.42	M	0.49	.,T	-1.54	.,N	T	T	0.0326796	D	25.3	0.0014	0.0258,0.0,0.0178	86	0	0	rs201988582
35849	CEP290	NM_025114.3:c.[1092T>G];[=]	Missense	p.I364IM	Heterozygous	Conflicting_interpretations_of_pathogenicity	Conflicting_interpretations_of_pathogenicity		0.001	chr12:88519120	376	45.21	26.49	20.4	-	0	0	1	0.98	5.43	0	.,D	0.991,0.997	D	1.4e-05	D	0.9959100,0.9997940,1.0000000	D	2.42	M	0.49	.,T	-1.54	.,N	T	T	0.0326796	D	25.3	0.0014	0.0258,0.0,0.0178	86	0	0	rs201988582
41790	CEP290	NM_025114.3:c.[1092T>G];[=]	Missense	p.I364IM	Heterozygous	Conflicting_interpretations_of_pathogenicity	Conflicting_interpretations_of_pathogenicity		0.001	chr12:88519120	339	51.33	18.51	20.1	-	0	0	0.87	0.78	5.43	0	.,D	0.991,0.997	D	1.4e-05	D	0.9959100,0.9997940,1.0000000	D	2.42	M	0.49	.,T	-1.54	.,N	T	T	0.0326796	D	25.3	0.0014	0.0258,0.0,0.0178	86	0	0	rs201988582
32312	CEP290	NM_025114.3:c.[963T>A];[=]	Missense	p.D321DE	Heterozygous	Uncertain_significance	Uncertain significance​		0	chr12:88520195	262	43.51	16.15	19.2	-	0	0	0.43	0.72	5.26	0.156,0.158	.,T	0.996,0.999	D	0	D	0.9965690,0.9985280,1.0000000	D	2.515	M	0.39	.,T	-2.03	.,N	T	T	0.0585047	D	27			8	0	0
44493	CEP290	NM_025114.3:c.[226G>A];[=]	Missense	p.A76AT	Heterozygous	Conflicting_interpretations_of_pathogenicity	Conflicting_interpretations_of_pathogenicity		0.0006	chr12:88533296	119	48.74	16.92	16.3	-	0	0	0.76	0.75	5.23	0.040,0.041,0.162	.,D,T	0.998	D	4.8e-05	D	0.9999690,0.9999950	D	2.125	M	-0.24,-2.21	.,D,T	-0.56,-1.88	.,N	D	D	0.0877	D	26.2	.	0.0737,0.0276,0.0595	147	0	0	rs373913704
41328	CEP78	NM_001098802.1:c.[491G>A];[=]	Missense	p.G164DG	Heterozygous		Uncertain significance​		0.0001	chr9:80855272	293	50.85	24.76	19.5	+	0	0	0.69	0.93	5.95	0.001,0.003	D	0.993,0.996,0.998,0.999	D	0.000251	D	1	D	2.74	M	0.12	T	-5.85,-5.97	D	T	T	0.0777766	D	32	.	0.0366,0.0,0.0251	26	0	0	rs200752089
36743	CEP78	NM_001098802.1:c.[650G>A];[=]	Missense	p.R217HR	Heterozygous				0	chr9:80858424	423	47.04	24.72	20.8	+	0	0	0.7	0.93	5.7	0	D	0.997,0.999	D	0	D	0.999991	D	3.085	M	1.35,1.36,1.38,1.39,1.56	T	-4.39,-4.47	D	T	T	0.101223	D	34			5	0	0
32928	CIB2	NM_006383.2:c.[400C>T];[=]	Missense	p.R134WR	Heterozygous				0	chr15:78398223	712	47.05	22.96	22.7	-	0	0	0.48	0.89	4.75	0.015,0.018,0.020,0.024	D	0.877,0.981	D,P	0.000799	D	0.930127	D	2.63	M	-0.34,-0.62	T	-3.44,-3.63,-3.66,-3.77	D	T	T	0.43533	D	31	0.0002	0.0,0.0228,0.0077	2	0	0	rs372377919
38758	DCDC2	NM_001195610.1:c.[647A>T];[=]	Missense	p.K216MK	Heterozygous				0	chr6:24291217	405	58.52	24.08	20.7	-	0	0	0.69	0.91	5.48	0	D	0.998	D	0	D	0.999907	D	3.075	M	-3.51	D	-5.17	D	D	D	0.308526	D	28.5				0	0
33431	DYNC2H1	NM_001080463.1:c.[3170G>A];[=]	Missense	p.R1057HR	Heterozygous	Uncertain_significance	Uncertain significance​		0.0005	chr11:103024105	95	47.37	23.17	15.6	+	0	0	0.67	0.88	5.61	0.018,0.019	D	0.117,0.233	B	0.025158	N	0.9999880,1.0000000	D	2.08	M	1.54	T	-3.77	D	T	T	0.0304442	D	25.8	0.0014	0.0623,0.0,0.0432	81	1	0	rs191381310
39820	DYNC2H1	NM_001080463.1:c.[3170G>A];[=]	Missense	p.R1057HR	Heterozygous	Uncertain_significance	Uncertain significance​		0.0005	chr11:103024105	654	47.09	26.25	22.4	+	0	0	0.96	0.97	5.61	0.018,0.019	D	0.117,0.233	B	0.025158	N	0.9999880,1.0000000	D	2.08	M	1.54	T	-3.77	D	T	T	0.0304442	D	25.8	0.0014	0.0623,0.0,0.0432	81	1	0	rs191381310
42394	DYNC2H1	NM_001080463.1:c.[3170G>A];[=]	Missense	p.R1057HR	Heterozygous	Uncertain_significance	Uncertain significance​		0.0005	chr11:103024105	627	52.95	26.68	22.2	+	0	0	0.91	0.98	5.61	0.018,0.019	D	0.117,0.233	B	0.025158	N	0.9999880,1.0000000	D	2.08	M	1.54	T	-3.77	D	T	T	0.0304442	D	25.8	0.0014	0.0623,0.0,0.0432	81	1	0	rs191381310
42208	DYNC2H1	NM_001080463.1:c.[3419G>T];[=]	Missense	p.G1140GV	Heterozygous	Uncertain_significance	Uncertain significance​		0.0004	chr11:103025296	413	57.14	23.43	20.9	+	0	0	0.87	0.89	5.43	0.029	D	0.139,0.219	B	0.17881	U	1	D	2.855	M	0.16	T	-4.27	D	T	T	0.0748608	D	20.2	0.0006	0.0492,0.0,0.034	89	0	0	rs201043335
42922	DYNC2H1	NM_001080463.1:c.[3419G>T];[=]	Missense	p.G1140GV	Heterozygous	Uncertain_significance	Uncertain significance​		0.0004	chr11:103025296	252	62.3	26.79	19.1	+	0	0	0.87	0.99	5.43	0.029	D	0.139,0.219	B	0.17881	U	1	D	2.855	M	0.16	T	-4.27	D	T	T	0.0748608	D	20.2	0.0006	0.0492,0.0,0.034	89	0	0	rs201043335
43428	DYNC2H1	NM_001080463.1:c.[3419G>T];[=]	Missense	p.G1140GV	Heterozygous	Uncertain_significance	Uncertain significance​		0.0004	chr11:103025296	416	52.64	26.47	20.8	+	0	0	0.89	0.98	5.43	0.029	D	0.139,0.219	B	0.17881	U	1	D	2.855	M	0.16	T	-4.27	D	T	T	0.0748608	D	20.2	0.0006	0.0492,0.0,0.034	89	0	0	rs201043335
37622	DYNC2H1	NM_001080463.1:c.[5315G>A];[=]	Missense	p.C1772YC	Heterozygous				0	chr11:103041778	219	46.58	18.25	18.6	+	0	0	0.2	0.75	4.79	0.013	D	0.935,0.944	D		.	1	D	1.79	L	3.11	T	-3.79	D	T	T	0.121672	D	28.5			9	0	0
35920	DYNC2H1	NM_001080463.1:c.[8293T>G];[=]	Missense	p.F2765VF	Heterozygous	Uncertain_significance	Uncertain significance​		0.0003	chr11:103074487	153	37.25	24.24	17.2	+	0	0	0.73	0.91	5.21	0.018,0.019	D	0.037,0.063	B	0.005175	U	0.9881060,1.0000000	D	3.09	M	0.95	T	-2.8	D	T	T	0.0374217	D	21.1	.	0.0981,0.0277,0.0765	66	0	0	rs199503535
38219	DYNC2H1	NM_001080463.1:c.[8293T>G];[=]	Missense	p.F2765VF	Heterozygous	Uncertain_significance	Uncertain significance​		0.0003	chr11:103074487	168	56.55	23.53	17.5	+	0	0	0.67	0.9	5.21	0.018,0.019	D	0.037,0.063	B	0.005175	U	0.9881060,1.0000000	D	3.09	M	0.95	T	-2.8	D	T	T	0.0374217	D	21.1	.	0.0981,0.0277,0.0765	66	0	0	rs199503535
40313	DYNC2H1	NM_001080463.1:c.[8293T>G];[=]	Missense	p.F2765VF	Heterozygous	Uncertain_significance	Uncertain significance​		0.0003	chr11:103074487	439	54.44	25.98	20.9	+	0	0	0.63	0.96	5.21	0.018,0.019	D	0.037,0.063	B	0.005175	U	0.9881060,1.0000000	D	3.09	M	0.95	T	-2.8	D	T	T	0.0374217	D	21.1	.	0.0981,0.0277,0.0765	66	0	0	rs199503535
34428	DYNC2H1	NM_001080463.1:c.[9655G>A];[=]	Missense	p.E3219KE	Heterozygous				0.0001	chr11:103106488	432	51.39	24.12	20.9	+	0	0	0.67	0.91	5.59	0.000,0.004	D	0.995,0.997	D	0	D	1	D	2.625	M	-0.29	T	-3.56	D	T	D	0.189349	D	32	.	0.0122,0.0,0.0084	19	0	0	rs376974461
33425	DYNC2H1	NM_001080463.1:c.[11206C>T];[=]	Missense	p.P3736PS	Heterozygous				0.0002	chr11:103173911	138	47.1	17.83	16.9	+	0	0	0.41	0.75	5.35	0.08	T	0.320,0.530	B,P	0	D	0.9999880,1.0000000	D	2.03	M	2.37	T	-3.87	D	T	T	0.0375223	D	23.3	.	0.049,0.0,0.0339	48	0	0	rs199766341
42511	DYNC2H1	NM_001080463.1:c.[11984C>T];[=]	Missense	p.P3995PL	Heterozygous				0	chr11:103194642	123	48.78	13.61	16.5	+	0	0	0.15	0.7	5.82	0.004	D	0.978,0.987	D	0	D	1	D	3.07	M	2.76	T	-7.27	D	T	T	0.127089	D	33				0	0
37608	DYNC2H1	NM_001080463.1:c.[12103G>T];[=]	Missense	p.G4035GC	Heterozygous	Uncertain_significance	Uncertain significance​		0.0005	chr11:103229013	993	49.35	25.83	23.8	+	0	0	0.87	0.96	5.44	0.016,0.025	D	0.887,0.932	D,P	0	D	1	D	2.3	M	0.87,2.86	T	-2.54,-3.73	D	T	T	0.134965	D	32	0.0004	0.0981,0.0276,0.0764	99	0	0	rs202216852
32779	EVC	NM_153717.2:c.[407A>T];[=]	Missense	p.N136NI	Heterozygous				0	chr4:5733174	304	48.68	22.7	19.7	+	0	0	0.97	0.88	4.58	0.001	D	0.059	B	0.000249	N	0.995819	D	2.045	M	0.12,0.23	T	-6.44,-6.48	D	T	T	0.0746671	D	24.4				0	0
40784	EVC	NM_153717.2:c.[415C>A];[=]	Missense	p.L139ML	Heterozygous				0	chr4:5733182	208	46.63	25.55	18.4	+	0	0	0.45	0.94	4.58	0	D	0.999	D	1.2e-05	D	0.998441	D	2.295	M	-0.72,-0.94	T	-1.32,-1.44	N	T	T	0.0504466	D	23.8				0	0
36746	EVC	NM_153717.2:c.[1954C>T];[=]	Missense	p.R652RC	Heterozygous				0	chr4:5798816	83	51.81	18.55	15.2	+	0	0	0.34	0.75	5.04	0.001	D	0.996	D	0	D	1	D	2.455	M	-0.34	T	-5.52	D	T	T	0.162971	D	29.3			12	0	0
39607	EVC	NM_153717.2:c.[1988G>A];[=]	Missense	p.R663QR	Heterozygous				0	chr4:5798850	454	44.93	3.7	21.2	+	0	0	0.1	0.5	5.04	0.007	D	0.558	P	0	D	0.998319	D	2.455	M	0.11	T	-2.48	N	T	T	0.112362	D	33			1	0	0
44146	EVC	NM_153717.2:c.[2068G>A];[=]	Missense	p.E690KE	Heterozygous				0	chr4:5798930	186	36.56	19.39	18.2	+	0	0	0.74	0.79	5.04	0.011	D	0.996	D	0.020977	N	0.999879	D	2.455	M	0.42	T	-2.54	D	T	T	0.0599552	D	28.1			4	0	0
44492	EVC2	NM_147127.4:c.[3877A>G];[=]	Missense	p.K1293EK	Heterozygous				0	chr4:5564625	124	39.52	16.57	16.7	-	0	0	0.29	0.71	5.3	0.006	D	0.591	P	0	D	0.8939610,1.0000000	D	2.28	M	-1.46,-1.47	T	-1.55,-1.90	N	T	T	0.206101	D	28			1	0	0
42929	EVC2	NM_147127.4:c.[2254C>T];[=]	Missense	p.R752WR	Heterozygous	Uncertain_significance	Uncertain significance​		0	chr4:5624511	76	60.53	20.81	14.8	-	0	0	0.53	0.82	5.32	0.004	D	0.952	D	0.004084	N	0.724739	N	2.56	M	-0.88,-0.89	T	-4.00,-4.10	D	T	T	0.0639766	D	24.9	0.0002		2	0	0	rs532778814
42166	EVC2	NM_147127.4:c.[2039T>C];[=]	Missense	p.L680LP	Heterozygous	Uncertain_significance	Uncertain significance​		0.0002	chr4:5627483	591	53.13	24.73	22.1	-	0	0	0.38	0.93	5.54	0.005,0.006	D	0.896	P	0.000268	D	0.9999980,0.9999990	D	2.56	M	-1.07,-1.08	T	-3.38,-3.77	D	D	D	0.087339	D	27.8	.	0.0349,0.0227,0.0308	57	0	0	rs148407223
38428	EVC2	NM_147127.4:c.[1658A>G];[=]	Missense	p.E553GE	Heterozygous	Uncertain_significance	Uncertain significance​		0	chr4:5633572	291	45.7	26.6	19.5	-	0	0	0.73	0.98	4.79	0.013,0.015	D	0.721	P	0.008871	N	0.989519	D	2.395	M	-2.15	D	-3.51,-3.63	D	D	D	0.135904	D	24.3			2	0	0
33040	FAM161A	NM_001201543.1:c.[881C>T];[=]	Missense	p.P294LP	Heterozygous				0	chr2:62067258	458	45.63	23.04	21.2	-	0	0	0.9	0.88	5.41	0	D	0.999,1.000	D	1.2e-05	D	1	D	2.98	M	0.98	T	-9.00,-9.33	D	T	T	0.0752049	D	32	.	0.0244,0.0,0.0168	2	0	0	rs369599441
40310	GLIS2	NM_032575.2:c.[154C>T];[=]	Missense	p.P52PS	Heterozygous				0	chr16:4382435	69	49.28	24.17	14.5	+	0	0	0.79	0.92	5.23	0	D	0.992	D	8.1e-05	D	0.9999990,1.0000000	D	1.79	L	2.07	T	-2.07	N	T	T	0.0332178	D	24.9				0	0
40773	GPR98	NM_032119.3:c.[533A>G];[=]	Missense	p.Y178YC	Heterozygous				0	chr5:89918493	246	52.03	24.1	19	+	0	0	0.54	0.91	5.85	0.001	D	1	D	0	D	1	D	3.09	M	1.57	T	-4.68	D	T	T	0.364665	D	27.1			2	0	0
42450	GPR98	NM_032119.3:c.[2636C>T];[=]	Missense	p.T879TM	Heterozygous				0.0001	chr5:89939702	451	46.34	21.49	21.1	+	0	0	0.88	0.85	5.05	0.031	D	0.999	D	0	D	1	D	2.325	M	1.22	T	-3.2	D	T	T	0.471176	D	27.7	.	0.0485,0.0,0.0331	26	0	0	rs201007778
42579	GPR98	NM_032119.3:c.[5623G>A];[=]	Missense	p.G1875RG	Heterozygous	Uncertain_significance	Uncertain significance​		0	chr5:89977230	247	48.58	10.11	19.1	+	0	0	0.03	0.53	5.88	0.051	T	0.998	D	0	D	1	D	2.965	M	1.6	T	-3.83	D	T	T	0.226528	D	33	.		5	0	0	rs727503075
35921	GPR98	NM_032119.3:c.[6248T>C];[=]	Missense	p.L2083SL	Heterozygous				0	chr5:89979986	261	49.04	19.64	19.2	+	0	0	0.39	0.8	5.71	0.002	D	0.999	D	0	D	0.999999	D	2.695	M	1.25	T	-4.07	D	T	T	0.344641	D	25.1			1	0	0
36746	GPR98	NM_032119.3:c.[8110A>T];[=]	Missense	p.I2704IF	Heterozygous	Uncertain_significance	Uncertain significance​		0.0002	chr5:89992918	304	41.45	22.89	19.7	+	0	0	0.42	0.89	5.93	0.003	D	0.602	P	0.005291	N	0.909564	D	2.33	M	1.58	T	-2.56	D	T	T	0.0575224	D	25.2	.	0.0122,0.0,0.0083	45	0	0	rs376318779
42579	GPR98	NM_032119.3:c.[8110A>T];[=]	Missense	p.I2704IF	Heterozygous	Uncertain_significance	Uncertain significance​		0.0002	chr5:89992918	308	47.4	23.65	19.8	+	0	0	0.07	0.94	5.93	0.003	D	0.602	P	0.005291	N	0.909564	D	2.33	M	1.58	T	-2.56	D	T	T	0.0575224	D	25.2	.	0.0122,0.0,0.0083	45	0	0	rs376318779
30750	GPR98	NM_032119.3:c.[9878G>T];[=]	Missense	p.R3293RL	Heterozygous				0	chr5:90020778	64	34.38	23.05	14.2	+	0	0	1	0.88	5.51	0.007	D	0.034,0.518	B,P	0.003604	N	0.963681	D	2.555	M	1.4	T	-2.79	D	T	T	0.245188	D	33				0	0
41790	GPR98	NM_032119.3:c.[12155C>G];[=]	Missense	p.P4052PR	Heterozygous				0	chr5:90059156	219	49.77	23.77	18.6	+	0	0	0.88	0.9	5.18	0.054	T	0.959	D	1.3e-05	D	0.998499	D	2.56	M	1.66	T	-4.32	D	T	T	0.157025	D	29.9				0	0
43856	GPR98	NM_032119.3:c.[15169C>T];[=]	Missense	p.P5057PS	Heterozygous	Uncertain_significance	Uncertain significance​		0.0006	chr5:90106246	750	50.4	23.66	22.9	+	0	0	0.7	0.9	5.58	0.058,0.081	T	0.295,0.419,0.816	B,P	5e-06	D	0.6797290,0.9966830	D	2.075	M	1.19	T	-2.81,-3.20	D	T	T	0.0254246	D	22.3	.	0.1344,0.0271,0.101	141	0	0	rs183633457
42709	GPR98	NM_032119.3:c.[16639C>T];[=]	Missense	p.R5547RC	Heterozygous				0	chr5:90136422	547	45.16	24.63	21.7	+	0	0	0.42	0.92	6.16	0.022,0.036	D	0.759,0.928,0.967	D,P	0	D	0.9986630,0.9999030	D	2.39	M	1.48,1.49	T	-2.83,-3.28	D	T	T	0.0254355	D	26.2			3	0	0
42261	HYLS1	NM_145014.2:c.[644G>A];[=]	Missense	p.R215QR	Heterozygous				0.0001	chr11:125769907	568	54.93	26.95	22	+	0	0	0.94	0.99	5.49	0.012	D	0.975	D	0.001205	N	0.6169900,1.0000000	D	2.39	M	-1.32	T	-1.6	N	D	D	0.0743031	D	31			23	0	0
39638	IFT122	NM_052985.2:c.[983G>A];[=]	Missense	p.R328QR	Heterozygous				0.0001	chr3:129195171	441	45.8	26.57	21	+	0	0	0.59	0.98	5.75	0.011,0.012,0.013,0.017,0.021,0.080	D,T	0.069,0.080,0.102,0.108,0.134,0.163,0.313	B	0.000951	D	0.9998010,0.9998520	D	2.215	M	-0.17,-2.63,0.87,1.60,2.30	D,T	-2.81,-2.84,-2.86,-2.98	D	D	D	0.0684116	D	23.5	0.0006		23	0	0	rs561707472
40080	IFT122	NM_052985.2:c.[1260G>A];[=]	Missense	p.M420IM	Heterozygous				0	chr3:129195604	205	49.27	19.63	18.3	+	0	0	0.55	0.8	5.65	0.004,0.005,0.006	D	0.411,0.530,0.577,0.615,0.885,0.946	B,D,P	0	D	1	D	2.78	M	-0.17,0.02,0.04,0.09,0.48,0.53,0.65,0.69	T	-3.13,-3.27	D	T	T	0.118121	D	27.3				0	0
34117	IFT122	NM_052985.2:c.[1729C>T];[=]	Missense	p.R577RC	Heterozygous				0.0004	chr3:129200460	53	67.92	25.09	13.3	+	0	0	0.71	0.93	5.5	0	D	0.791,0.897,0.938,0.981,0.988,0.995	D,P	1.2e-05	D	1	D	3.12	M	-2.67,0.69,1.45,1.58,3.29	D,T	-6.50,-6.66,-6.76,-6.90	D	D	D	0.458735	D	34	0.0002	0.0234,0.0,0.0154	91	0	0	rs149578956
40179	IFT122	NM_052985.2:c.[1862T>C];[=]	Missense	p.F621SF	Heterozygous				0	chr3:129202383	330	45.15	26.98	20.1	+	0	0	0.62	1	5.65	0.003,0.005,0.006	D	0.002,0.016,0.045,0.072,0.986,0.994	B,D	1.1e-05	D	1	D	2.98	M	0.84,0.86,1.76,3.43	T	-6.27,-6.34,-6.47,-6.54,-6.74	D	T	T	0.146184	D	24.3				0	0
43073	IFT122	NM_052985.2:c.[2459A>G];[=]	Missense	p.E820EG	Heterozygous				0.0001	chr3:129218842	354	42.94	26.04	20.2	+	0	0	0.92	0.97	5.06	0.001,0.002,0.003	D	0.691,0.761,0.770,0.797,0.837,0.880,0.908,0.918,0.977	D,P	0	D	1	D	3.125	M	-0.01,-0.15,0.04,0.06,0.49,0.51,0.63,0.64,0.68	.,T	-5.44,-5.49,-5.51,-5.71,-6.19	D	D	T	0.274476	D	32			17	0	0
40017	IFT122	NM_052985.2:c.[3353T>G];[=]	Missense	p.L1118RL	Heterozygous				0	chr3:129234377	97	68.04	24.91	15.7	+	0	0	0.5	0.94	5.21	0.005,0.006,0.007	D	0.098,0.180,0.823,0.897,0.912,0.924,0.996,0.998	B,D,P	0	D	1	D	2.95	M	-0.13,-0.16,-0.21,-0.35,0.28,0.30,0.45	T	-3.92,-3.99,-4.01,-4.10,-4.20,-4.23,-4.25	D	D	D	0.298137	D	28.3				0	0
40560	IFT122	NM_052985.2:c.[3640T>A];[=]	Missense	p.F1214IF	Heterozygous	Uncertain_significance	Uncertain significance​		0.0008	chr3:129238426	108	41.67	24.53	16.1	+	0	0	0.96	0.92	5.84	0.057,0.069,0.089,0.134,0.135,0.163,0.177,0.179	T	0.029,0.064,0.265,0.933,0.977,0.990	B,D	0	D	1	D	2.825	M	0.18,0.32,0.36,0.38,0.82,0.83,0.97	T	-2.74,-2.75,-2.88,-3.01	D	T	T	0.0619053	D	24.3	.	0.0814,0.0,0.0538	202	0	0	rs200606803
42752	IFT122	NM_052985.2:c.[3676T>C];[=]	Missense	p.S1226PS	Heterozygous				0	chr3:129238462	113	44.25	23.21	16.3	+	0	0	0.39	0.87	5.84	0.013,0.014,0.016,0.017,0.019,0.022,0.029	D	0.091,0.143,0.186,0.221,0.277,0.299,0.301,0.452,0.522	B,P	0.001535	N	0.992922	D	2.535	M	-0.00,0.13,0.19,0.20,0.64,0.65,0.79	T	-2.80,-2.81,-2.88,-2.90,-2.91	D	T	T	0.0653027	D	23.9			3	0	0
42482	IFT140	NM_014714.3:c.[3692C>T];[=]	Missense	p.T1231MT	Heterozygous				0	chr16:1570313	172	45.35	19.01	17.8	-	0	0	0.59	0.79	6.04	0.020,0.022	D	0.911,0.959	D	0	N	1	D	3.445	M	0.73	T	-5.35,-5.63	D	T	T	0.0785503	D	25.1			8	0	0
42511	IFT140	NM_014714.3:c.[3646G>A];[=]	Missense	p.G1216GS	Heterozygous				0	chr16:1570617	59	37.29	25.05	14.1	-	0	0	0.38	0.99	5.78	0.060,0.070	T	0.901,0.905	P	1e-06	D	1	D	2.57	M	-0.56	T	-5.15,-5.27	D	D	D	0.0707258	D	29.2			2	0	0
41790	IFT140	NM_014714.3:c.[3596G>A];[=]	Missense	p.C1199CY	Heterozygous				0.0003	chr16:1570667	367	45.5	25.82	20.5	-	0	0	0.69	0.96	5.78	0.001	D	0.979,0.991	D	0	D	1	D	3.21	M	0.96	T	-5.78,-7.04	D	T	T	0.0774247	D	31	0.0012		68	0	0	rs535064774
39274	IFT140	NM_014714.3:c.[2584G>A];[=]	Missense	p.A862AT	Heterozygous				0.0001	chr16:1576072	93	48.39	15.52	15.6	-	0	0	0.61	0.71	5.03	0	D	0.981,0.992	D	0	D	1	D	3.26	M	-0.07,-1.93	D,T	-3.62,-3.92	D	D	D	0.14125	D	27.8			12	0	0
41905	IFT140	NM_014714.3:c.[2528C>T];[=]	Missense	p.P843LP	Heterozygous				0.0003	chr16:1576669	54	46.3	17.06	13.7	-	0	0	0.79	0.75	5.23	0.022,0.216	D,T	0.913	D	0	D	1	D	3.39	M	-0.22	T	-3.35,-5.49	D	T	T	0.0635773	D	23.8			65	1	0
42197	IFT140	NM_014714.3:c.[2491C>T];[=]	Missense	p.R831CR	Heterozygous				0	chr16:1576706	81	51.85	26.11	15.1	-	0	0	0.45	0.95	5.23	0.003,0.072	D,T	0.935	D	5e-06	D	1	D	3.515	H	0.72	T	-6.07,-6.45	D	T	T	0.0579069	D	25.4			8	0	0
36539	IFT172	NM_015662.1:c.[4135C>T];[=]	Missense	p.R1379CR	Heterozygous				0	chr2:27672583	959	52.55	23.03	23.7	-	0	0	0.83	0.88	5.53	0.047	D	0.055	B	0	D	1	D	2.2	M	0.8	T	-5.29	D	T	T	0.0251969	D	23.9	.	0.0,0.0227,0.0077	5	0	0	rs377326896
35921	IFT172	NM_015662.1:c.[3435T>G];[=]	Missense	p.H1145HQ	Heterozygous		Uncertain significance		0.0002	chr2:27677464	122	36.07	26.17	16.6	-	0	0	0.52	0.95	5.47	0.07	T	0.604	P	0	D	0.999999	D	2.715	M	1.01	T	-6.63	D	T	T	0.0313689	D	23.8	0.0004	0.0465,0.0,0.0308	46	0	0	rs202111577
33270	IFT172	NM_015662.1:c.[2953G>A];[=]	Missense	p.G985GS	Heterozygous				0.0001	chr2:27681015	130	53.08	24.77	16.8	-	0	0	0.86	0.93	6.08	0.022	D	0.967	D	0	D	1	D	3.125	M	1.97	T	-4.93	D	T	T	0.0352227	D	33	.	0.0116,0.0,0.0077	25	0	0	rs369780709
33941	IFT172	NM_015662.1:c.[2953G>A];[=]	Missense	p.G985GS	Heterozygous				0.0001	chr2:27681015	87	64.37	26.54	15.6	-	0	0	0.44	0.97	6.08	0.022	D	0.967	D	0	D	1	D	3.125	M	1.97	T	-4.93	D	T	T	0.0352227	D	33	.	0.0116,0.0,0.0077	25	0	0	rs369780709
43857	IFT172	NM_015662.1:c.[2953G>A];[=]	Missense	p.G985GS	Heterozygous				0.0001	chr2:27681015	330	44.24	21.8	20	-	0	0	1	0.85	6.08	0.022	D	0.967	D	0	D	1	D	3.125	M	1.97	T	-4.93	D	T	T	0.0352227	D	33	.	0.0116,0.0,0.0077	25	0	0	rs369780709
35607	IFT172	NM_015662.1:c.[2350C>T];[=]	Missense	p.R784WR	Heterozygous				0.0001	chr2:27684228	359	49.3	23.83	20.3	-	0	0	0.7	0.9	5.68	0.029	D	0.055	B	1e-06	D	0.999996	D	2.16	M	-0.17	T	-5.39	D	T	T	0.0569296	D	26.1	.	0.0349,0.0681,0.0461	35	0	0	rs137906877
31171	IFT172	NM_015662.1:c.[1331G>A];[=]	Missense	p.R444RH	Heterozygous				0.0001	chr2:27699588	208	50.96	23.68	18.2	-	0	0	0.8	0.9	5.54	0.004,0.005,0.007	D	0.978,0.985,0.992,0.996	D	0	D	1	D	3.085	M	1.84	T	-4.16,-4.32	D	T	T	0.0818622	D	35			16	0	0
35851	IFT172	NM_015662.1:c.[1294C>T];[=]	Missense	p.R432CR	Heterozygous				0	chr2:27700115	253	48.22	26.25	19	-	0	0	0.63	0.98	5.83	0.000,0.001	D	0.998,0.999	D	0	D	1	D	3.095	M	1.89	T	-7.48,-7.87	D	T	T	0.0978098	D	32			6	0	0
32312	IFT27	NM_001177701.2:c.[503C>T];[=]	Missense	p.A168VA	Heterozygous				0.0006	chr22:37154413	71	40.85	26.04	14.6	-	0	0	0.71	0.98	5.4	0	D	0.999,1.000	D		.	0.999957	D	1.915	L	-1.27	T	-3.78	D	D	D	0.16192	D	33	0.0002	0.1163,0.0681,0.1	139	1	0	rs118095726
40814	IFT27	NM_001177701.2:c.[398T>C];[=]	Missense	p.V133VA	Heterozygous				0	chr22:37159012	387	41.09	26.17	20.5	-	0	0	0.81	0.97	5.52	0.000,0.002,0.003	D	0.994,0.996	D		.	0.99994	D	4.05	H	-1.77	D	-3.70,-3.73	D	D	D	0.124891	D	24.8			1	0	0
32779	IFT27	NM_001177701.2:c.[322C>T];[=]	Missense	p.R108WR	Heterozygous				0.0009	chr22:37159993	248	50.4	23.98	19	-	0	0	0.49	0.9	5.64	0.000,0.001	D	0.947,0.959,0.992	D	1e-05	D	0.9979490,0.9997910	D	3.455	M	-1.39	T	-5.70,-5.78,-5.83	D	D	D	0.114591	D	33	0.0002	0.1395,0.1135,0.1307	221	1	0	rs143842386
42950	IFT43	NM_052873.2:c.[380C>T];[=]	Missense	p.P127PL	Heterozygous				0.0001	chr14:76548707	124	41.94	18.99	16.5	+	0	0	0.73	0.78	5.06	0.001,0.002	D	1	D	0	D	1	D	3.33	M	-0.25	T	-8.66,-8.76	D	D	D	0.228885	D	32	.	0.0116,0.0,0.0077	24	0	0	rs202182087
43440	IFT52	NM_016004.2:c.[1A>G];[=]	Missense	p.M1MV	Heterozygous				0	chr20:42223339	106	37.74	19.71	16.2	+	0	0	0.33	0.77	5.73	0	D	0.914	D	2.2e-05	D	1	D		.		.	-0.93	N	T	T	0.0841083	D	24.9				0	0
44146	IFT57	NM_018010.3:c.[398C>T];[=]	Missense	p.P133LP	Heterozygous				0	chr3:107937478	47	59.57	20.89	13.5	-	0	0	0.17	0.88	5.99	0.003	D	1	D	0	D	1	D	2.995	M		.	-7.74	D	D	D	0.0338544	D	32				0	0
33817	IFT74	NM_001099223.1:c.[1398A>C];[=]	Missense	p.E466ED	Heterozygous				0.0005	chr9:27055671	83	61.45	11.21	15	+	0	0	0.65	0.63	5.1	0	D	1	D	1.3e-05	D	0.999882	D	2.475	M	1.6	T	-2.26	N	T	T	0.0312115	D	25	0.0004	0.0369,0.0,0.0255	109	0	0	rs202158905
40789	IFT74	NM_001099223.1:c.[1398A>C];[=]	Missense	p.E466ED	Heterozygous				0.0005	chr9:27055671	33	63.64	25.98	12.2	+	0	0	0.62	0.95	5.1	0	D	1	D	1.3e-05	D	0.999882	D	2.475	M	1.6	T	-2.26	N	T	T	0.0312115	D	25	0.0004	0.0369,0.0,0.0255	109	0	0	rs202158905
35834	IFT80	NM_020800.2:c.[1826G>A];[=]	Missense	p.R609RH	Heterozygous				0.0003	chr3:159996991	656	47.87	26.23	22.4	-	0	0	0.69	0.97	6.16	0.001	D	0.828	P	1.3e-05	U	1	D	3.145	M	-1.65	D	-4.79	D	D	D	0.0466046	D	35	0.0004		76	1	0	rs540494495
41791	IFT80	NM_020800.2:c.[1826G>A];[=]	Missense	p.R609RH	Heterozygous				0.0003	chr3:159996991	708	38.28	19.1	22.7	-	0	0	0.48	0.79	6.16	0.001	D	0.828	P	1.3e-05	U	1	D	3.145	M	-1.65	D	-4.79	D	D	D	0.0466046	D	35	0.0004		76	1	0	rs540494495
39338	IFT80	NM_020800.2:c.[1342G>A];[=]	Missense	p.G448GR	Heterozygous				0	chr3:160003630	53	52.83	25.02	13.7	-	0	0	0.56	0.92	5.15	0.001,0.003	D	0.999	D	1.9e-05	U	1	D	3.265	M	-0.76,2.00	T	-6.23,-6.54	D	D	D	0.15324	D	34			3	0	0
39943	IFT80	NM_020800.2:c.[707C>T];[=]	Missense	p.A236VA	Heterozygous	Uncertain_significance	Uncertain significance​		0.0001	chr3:160073871	294	44.9	22.97	19.6	-	0	0	0.22	0.87	5.37	0.006,0.018	D	0.419	B	0.00838	U	1	D	3.32	M	-0.05	T	-2.87,-2.91,-3.37	D	T	T	0.0254501	D	33			25	0	0
36940	IFT81	NM_014055.3:c.[1042G>A];[=]	Missense	p.A348TA	Heterozygous				0	chr12:110600724	213	50.23	25.78	18.4	+	0	0	0.35	0.95	5.42	0.000,0.003	D	0.995,0.997	D	0	D	0.999986	D	3.04	M	1.03	.,T	-3.34,-3.48,-3.56	D	T	T	0.0310444	D	32			1	0	0
36941	IFT81	NM_014055.3:c.[1042G>A];[=]	Missense	p.A348TA	Heterozygous				0	chr12:110600724	137	45.26	20.64	17.1	+	0	0	0.38	0.84	5.42	0.000,0.003	D	0.995,0.997	D	0	D	0.999986	D	3.04	M	1.03	.,T	-3.34,-3.48,-3.56	D	T	T	0.0310444	D	32			1	0	0
42625	IFT81	NM_014055.3:c.[1043C>A];[=]	Missense	p.A348EA	Heterozygous				0	chr12:110600725	341	49.85	26.91	20	+	0	0	0.5	1	5.42	0.000,0.002	D	0.997,0.998	D	0	D	0.999994	D	3.04	M	0.99	.,T	-4.47,-4.48,-4.57	D	T	T	0.0466337	D	32				0	0
40047	INPP5E	NM_019892.4:c.[1388-1G>C];[=]	Missense	p.R486CR	Heterozygous	Uncertain_significance	Uncertain significance​		0.0001	chr9:139326369	140	47.14	20.21	17	-	0	0	0.43	0.83	5.11	0.002	D	0.847,0.957	D,P	0	D	1	D	3.035	M	-1.4	T	-7.63	D	D	D	0.561358	D	29.7			19	0	0	rs75939033
39895	INPP5E	NM_018418.4:c.[727C>T];[=]	Missense	p.D438DH	Heterozygous				0	chr9:139327006	232	55.17	25.11	18.7	-	0	0	0.8	0.94	5.28	0	D	0.998	D	0	D	1	D	3.715	H	-1.52	D	-6.27	D	D	D	0.570536	D	32				0	0
34300	INTU	NM_015693.3:c.[2512T>C];[=]	Missense	p.C838RC	Heterozygous				0.0009	chr4:128632210	168	50.6	25.12	17.7	+	0	0	0.33	0.92	5.44	0.002	D	0.974	D	0	D	1	D	2.565	M		.	-6.89	D	T	T	0.0465559	D	26.9	0.0002	0.1279,0.0,0.0846	226	0	0	rs144025772
44308	INTU	NM_015693.3:c.[2512T>C];[=]	Missense	p.C838RC	Heterozygous				0.0009	chr4:128632210	261	47.13	22.37	19.2	+	0	0	0.43	0.86	5.44	0.002	D	0.974	D	0	D	1	D	2.565	M		.	-6.89	D	T	T	0.0465559	D	26.9	0.0002	0.1279,0.0,0.0846	226	0	0	rs144025772
40441	INVS	NM_014425.3:c.[1102G>A];[=]	Missense	p.G368SG	Heterozygous				0	chr9:103014588	734	43.32	24.98	22.8	+	0	0	0.74	0.94	5.57	0.000,0.008	D	0.998,0.999,1.000	D	0	D	1	D	2.74	M	-0.69	T	-4.97	D	D	D	0.100508	D	32				0	0
40080	IQCB1	NM_001023570.2:c.[1364G>A];[=]	Missense	p.R455RQ	Heterozygous				0	chr3:121500636	173	47.4	23.92	17.7	-	0	0	0.82	0.91	4.61	0	D	0.921,0.996	D	0	D	0.9991620,0.9994950	D	2.67	M	-1.12	T	-2.15,-2.86	D,N	D	D	0.0863048	D	34			8	0	0
41960	KIAA0556	NM_015202.2:c.[106G>A];[=]	Missense	p.D36ND	Heterozygous				0	chr16:27629788	611	45.5	26.62	22.1	+	0	0	0.58	0.98	4.87	0.005	D	0.998	D	0	D	0.983046	D	2.85	M	0.94	T	-1.77	N	T	T	0.038377	D	31				0	0
43813	KIAA0556	NM_015202.2:c.[4258G>A];[=]	Missense	p.G1420SG	Heterozygous				0	chr16:27784479	84	60.71	26.12	15.3	+	0	0	0.19	0.93	4.89	0.008	D	1	D	0	D	0.999996	D	3.17	M	2.05	T	-5.28	D	T	T	0.0315073	D	27.7			2	0	0
34116	KIF14	NM_014875.2:c.[3912G>T];[=]	Missense	p.Q1304HQ	Heterozygous				0	chr1:200534356	492	57.52	24.85	21.5	-	0	0	0.35	0.93	5.06	0.058	.,T	0.97	D	0	D	0.999908	D	2.57	M	-1.24	.,T	-3.19	.,D	D	D	0.13761	D	26.5				0	0
43194	KIF14	NM_014875.2:c.[2783A>C];[=]	Missense	p.K928TK	Heterozygous				0.0003	chr1:200561238	665	58.65	25.83	22.4	-	0	0	0.99	0.96	5.53	0.008	.,D	0.958	D	0	D	0.999909	D	2.6	M	-0.63	.,T	-5	.,D	T	T	0.121828	D	27.7	.	0.0814,0.0227,0.0615	82	0	0	rs150766596
36054	KIF7	NM_198525.2:c.[3197G>A];[=]	Missense	p.R1066RH	Heterozygous		Uncertain Significance		0	chr15:90173639	355	57.75	20.89	20.2	-	0	0	0.95	0.83	5.24	0.039	D	0.959,0.999	D	0	D	0.999999	D	2.125	M	-0.88	T	-3.51	D	D	D	0.332494	D	34			3	0	0
42573	KIF7	NM_198525.2:c.[2779C>T];[=]	Missense	p.R927WR	Heterozygous				0	chr15:90176167	46	50	20.55	13.2	-	0	0	0.15	0.71	5.02	0.001	D	0.913,0.979	D	0	D	0.999275	D	1.78	L	1.29	T	-5.33	D	T	T	0.116509	D	34			6	0	0
30816	KIF7	NM_198525.2:c.[2216G>A];[=]	Missense	p.R739RH	Heterozygous				0	chr15:90185612	36	52.78	20.89	12.1	-	0	0	0.73	0.81	4.87	0.002	D	0.791,0.955	D,P	1.4e-05	D	0.664385	N	2.535	M	0.82	T	-3.55	D	T	T	0.068731	D	34			2	0	0
43073	KIF7	NM_198525.2:c.[2186G>A];[=]	Missense	p.R729RH	Heterozygous				0	chr15:90188249	182	57.69	22.7	17.9	-	0	0	0.88	0.88	4.68	0.004	D	0.510,0.579	P	8.2e-05	D	0.685609	N	2.35	M	0.9	T	-2.89	D	T	T	0.069239	D	34	.	0.0116,0.0,0.0077	6	0	0	rs142420701
42555	KIF7	NM_198525.2:c.[235C>T];[=]	Missense	p.L79FL	Heterozygous	Uncertain_significance	Uncertain significance​		0	chr15:90195927	265	43.77	24.39	19.3	-	0	0	0.76	0.92	4.75	0.003	D	0.944	D		.	0.986406	D	2.27	M	-0.89	T	-2.83	D	D	D	0.126644	D	25.7			2	0	0
35261	MAK	NM_001242957.1:c.[1750G>A];[=]	Missense	p.G584GS	Heterozygous				0	chr6:10770386	888	48.87	26.22	23.4	-	0	0	0.74	0.97	5.37	0.127	.,T	0.954	D	0	D	0.9999990,1.0000000	D	2.265	M	-0.71	.,T	-1.96	.,N	T	T	0.0882323	D	26.8				0	0
43523	MKKS	NM_170784.2:c.[1669A>C];[=]	Missense	p.N557HN	Heterozygous				0	chr20:10385939	409	49.14	26.82	20.7	-	0	0	0.61	0.99	6.07	0.007	D	0.943	D	4.1e-05	D	0.99979	D	2.67	M	-1.24	T	-2.22	N	D	D	0.0748718	D	27.7			1	0	0
44950	MKKS	NM_170784.2:c.[8G>T];[=]	Missense	p.R3LR	Heterozygous				0	chr20:10394155	492	46.54	19.05	21.4	-	0	0	0.53	0.79	5.97	0.006	D	0.898	P	2e-06	N	1	D	2.74	M	-2.74	D	-2.37	N	D	D	0.146084	D	25.4				0	0
44680	MYO7A	NM_000260.3:c.[967G>A];[=]	Missense	p.A323TA	Heterozygous				0	chr11:76869440	376	66.49	24.12	20.4	+	0	0	0.79	0.91	5.72	0.001	.,D	0.940,0.984,0.987	D	0	D	1	D	3.38	M	-3.14	.,D	-3.66,-3.72,-3.77	.,D	D	D	0.441577	D	33				0	0
43580	MYO7A	NM_000260.3:c.[2138T>A];[=]	Missense	p.L713QL	Heterozygous				0	chr11:76886461	163	39.88	25.73	17.5	+	0	0	0.91	0.96	4.95	0.001	.,D	0.995,0.999,1.000	D	4e-06	D	1	D	2.06	M	-2.13	.,D	-5.33,-5.40,-5.54	.,D	D	D	0.764119	D	32			2	0	0
32529	MYO7A	NM_000260.3:c.[2218C>T];[=]	Missense	p.R740RW	Heterozygous	Uncertain_significance	Uncertain significance​		0.0001	chr11:76888625	162	53.7	23.93	17.5	+	0	0	0.78	0.91	5.03	0.000,0.001	.,D	0.991,0.999,1.000	D	0	D	1	D	3.795	H	-0.95	.,T	-7.55,-7.65,-7.78	.,D	D	D	0.364607	D	34	0.0002	0.0119,0.0946,0.0395	20	0	0	rs201234369
39944	MYO7A	NM_000260.3:c.[4739A>G];[=]	Missense	p.Y1580YC	Heterozygous	Uncertain_significance	Uncertain significance​		0.0002	chr11:76910750	224	49.55	25.4	18.7	+	0	0	0.79	0.95	4.97	0	D	0.873,0.928,0.940	D,P	3e-06	D	0.999999	D	3.2	M	-0.49,-2.99	D,T	-7.98,-8.00	D	D	D	0.573538	D	26.3	.	0.0356,0.0244,0.0319	40	0	0	rs370232066
39852	MYO7A	NM_000260.3:c.[5557C>A];[=]	Missense	p.H1853NH	Heterozygous				0	chr11:76916583	218	46.79	27	18.5	+	0	0	0.79	1	4.87	0.096,0.103	T	0.099,0.615	B,P	3e-06	D	1	D	2.83	M	-2.89	D	-4.13,-4.52,-4.63	D	D	D	0.224383	D	23.4	.	0.0,0.0468,0.0157	3	0	0	rs370192806
34299	MYO7A	NM_000260.3:c.[6362C>T];[=]	Missense	p.T2121TM	Heterozygous				0.0001	chr11:76924004	117	48.72	21.94	16.4	+	0	0	0.78	0.86	4.62	0.001,0.002	D	0.957,0.969	D	0	D	1	D	2.74	M	-1.12	T	-4.38,-4.48,-4.53	D	D	D	0.363562	D	34			13	0	0
35849	NEK1	NM_001199397.1:c.[1942A>G];[=]	Missense	p.K648EK	Heterozygous				0.0001	chr4:170428253	374	50.27	24.81	20.5	-	0	0	0.47	0.94	4.71	0.001	D	0.637,0.641,0.801	P	0.000451	D	0.99998	D	2.425	M	-0.68,-0.72,-0.87,-1.00	T	-1.31,-1.39,-2.17,-2.18,-2.27	N	T	T	0.153473	D	25.9	.	0.0123,0.0,0.0085	24	0	0	rs371562840
33940	NEK1	NM_001199397.1:c.[539A>G];[=]	Missense	p.Y180CY	Heterozygous				0	chr4:170509812	42	45.24	23.61	12.9	-	0	0	0.73	0.88	6.02	0	D	0.999,1.000	D	1.3e-05	D	1	D	2.95	M	1.49	T	-8.54,-8.66,-8.71	D	T	T	0.111074	D	27.3				0	0
40789	NEK8	NM_178170.2:c.[1232T>A];[=]	Missense	p.I411NI	Heterozygous				0	chr17:27065698	101	31.68	19.74	15.9	+	0	0	1	0.8	5.97	0.001	D	0.622	P	0	D	1	D	-0.74	N	-1.25	T	-3.86	D	T	T	0.212948	D	34			1	0	0
40313	NPHP1	NM_000272.3:c.[1844C>T];[=]	Missense	p.P615LP	Heterozygous				0	chr2:110886803	277	41.88	24.17	19.3	-	0	0	0.93	0.91	5.37	0.001,0.002	D	0.999,1.000	D	0	D	1	D	2.54	M	-0.35,-0.36,-0.39,-0.42	T	-6.87,-6.90,-7.13,-7.28,-7.53	D	T	T	0.122364	D	26			1	0	0
41852	NPHP3	NM_153240.4:c.[3137C>G];[=]	Missense	p.A1046GA	Heterozygous				0	chr3:132406059	141	56.03	23.01	17.2	-	0	0	0.98	0.88	5.71	0.071	T	0.988	D	0	D	1	D	1.895	L	-2.4	D	-3.17	D	D	D	0.13003	D	32			3	0	0
41134	NPHP3	NM_153240.4:c.[1934A>C];[=]	Missense	p.N645TN	Heterozygous				0	chr3:132418248	545	42.57	26.37	21.8	-	0	0	0.49	0.97	5.32	0.027	D	0.945	D	0	D	1	D	2.305	M	-0.3	T	-1.31	N	D	D	0.0823953	D	28.2				0	0
42103	NPHP3	NM_153240.4:c.[430A>G];[=]	Missense	p.K144EK	Heterozygous	Uncertain_significance	Uncertain significance​		0	chr3:132438638	302	44.04	25.68	19.7	-	0	0	0.75	0.95	5.54	0.008	D	0.828	P	0	D	1	D	0.55	N	-3.13	D	-0.77	N	D	D	0.201718	D	25.6			1	0	0
46944	NPHP3	NM_153240.4:c.[278G>A];[=]	Missense	p.R93RQ	Heterozygous				0	chr3:132440922	119	56.3	12.81	16.4	-	0	0	0.91	0.67	3.6	0.010,0.015	D	0.838	P	1.5e-05	D	0.9999850,0.9999980	D	0.895	L	-2.14,-3.33	D	-0.72,-3.12	D,N	D	D	0.583851	D	29.8			1	0	0
40083	NPHP4	NM_015102.3:c.[4034G>A];[=]	Missense	p.G1345GD	Heterozygous	Uncertain_significance	Uncertain significance​		0.0003	chr1:5924056	73	38.36	26.31	14.8	-	0	0	1	0.97	5.17	0.005	D	1	D	0.000485	D	0.999991	D	2.93	M	-2.29	D	-4.56	D	D	D	0.107633	D	25.4	0.0002	0.0477,0.0241,0.0399	72	0	0	rs200407553
41862	NPHP4	NM_015102.3:c.[3518G>A];[=]	Missense	p.R1173RH	Heterozygous	Uncertain_significance	Uncertain significance​		0.0002	chr1:5927130	345	55.94	25.03	20.3	-	0	0	0.69	0.94	5.91	0.07	T	0.216,0.978	B,D	0.000116	D	0.999993	D	2.42	M	-0.92	T	-2.61	D	T	T	0.0527728	D	25	0.0004	0.0598,0.0,0.0401	49	0	0	rs137932153
41242	NPHP4	NM_015102.3:c.[2740C>T];[=]	Missense	p.R914CR	Heterozygous				0	chr1:5937230	90	50	18.97	15.5	-	0	0	0.36	0.76	5.11	0	D	0.999	D	0.000118	D	0.999998	D	2.83	M	-2.53	D	-5.22	D	D	D	0.246685	D	31	0.0002	0.012,0.0,0.0080	10	0	0	rs373603595
43826	NPHP4	NM_015102.3:c.[796G>A];[=]	Missense	p.D266DN	Heterozygous				0	chr1:6012774	58	48.28	27	14.1	-	0	0	0.47	0.97	5.04	0.032	.,D	0.998	D	2e-06	D	0.99791	D	2.645	M	-2.42	.,D	-2.17	.,N	D	D	0.133523	D	28.1	.	0.0123,0.0,0.0084	0	0	0	rs372493501
40560	PIBF1	NM_006346.2:c.[1232G>A];[=]	Missense	p.R411QR	Heterozygous				0.0001	chr13:73428203	245	45.31	24.84	19	+	0	0	0.42	0.92	5.04	0.005	.,D	0.986	D	0	D	0.999802	D	2.51	M	1.82	.,T	-3.1	.,D	T	T	0.0355615	D	34	.	0.0116,0.0,0.0077	16	0	0	rs145367867
41793	PKHD1	NM_138694.3:c.[11347C>G];[=]	Missense	p.P3783AP	Heterozygous				0.0001	chr6:51512880	89	47.19	24.34	15.4	-	0	0	0.62	0.91	5.34	0.012	D	0.817	P	2e-06	D	0.887439	D	2.215	M	-2.56	D	-4.05	D	D	D	0.0700081	D	26.2	0.0006		30	0	0	rs549556243
33040	PKHD1	NM_138694.3:c.[9662C>T];[=]	Missense	p.P3221LP	Heterozygous				0.0004	chr6:51612752	308	51.95	26.8	19.8	-	0	0	0.52	0.98	5.75	0.034,0.040	D	0.787,0.947,0.973	D,P	0	D	0.999991	D	2.685	M	-2.19,-2.37	D	-4.98,-5.01	D	D	D	0.156976	D	28.6	0.0006	0.0116,0.0,0.0077	97	0	0	rs145141656
44652	PKHD1	NM_138694.3:c.[8276C>T];[=]	Missense	p.P2759LP	Heterozygous				0	chr6:51695685	63	57.14	25.46	14.1	-	0	0	0.5	0.93	5.32	0.012,0.015	D	0.572,0.812,0.864	P	7.2e-05	D	0.999875	D	2.615	M	-2.57	D	-5.61,-5.71	D	D	D	0.172071	D	32			1	0	0
32656	PKHD1	NM_138694.3:c.[3526G>A];[=]	Missense	p.V1176VI	Heterozygous	Uncertain_significance	Uncertain significance​		0.0001	chr6:51892988	102	47.06	21.8	15.8	-	0	0	0.92	0.85	5.7	0.029,0.039	D	0.163,0.200	B	0.000954	D	0.993432	N	2.405	M	-2.65,-2.86	D	-0.61,-0.64	N	T	T	0.0781846	D	22	0.0002		27	0	0	rs565045703
42208	PKHD1	NM_138694.3:c.[2366G>T];[=]	Missense	p.G789VG	Heterozygous				0	chr6:51913331	188	58.51	25.62	18.1	-	0	0	0.86	0.95	5.65	0.014,0.015	D	0.956,0.968	D	3.2e-05	D	0.999977	D	2.725	M	-2.08,-2.28	D	-4.84,-5.01	D	D	D	0.18149	D	30				0	0
33270	POC1B	NM_172240.2:c.[654C>G];[=]	Missense	p.N218KN	Heterozygous				0	chr12:89865413	265	46.42	26.72	19.1	-	0	0	0.71	0.98	5.95	0.005,0.059,0.066	D,T	0.999	D	0	D	0.9999960,1.0000000	D	0.26	N	-1.40,-1.44	T	-5.08,-5.21	D	T	T	0.0636621	D	24.8	.	0.0116,0.0,0.0077	11	0	0	rs368667227
33040	POC1B	NM_172240.2:c.[127A>G];[=]	Missense	p.M43VM	Heterozygous		Uncertain significance​		0	chr12:89891093	61	36.07	25.24	14.3	-	0	0	0.16	0.91	5.38	0.003	D	0.987	D	0	D	1	D	1.325	L	0.24,0.35	T	-3.76,-3.86	D	T	T	0.0266255	D	24.7	.	0.0116,0.0,0.0077	7	0	0	rs148159549
30372	POMGNT1	NM_001243766.1:c.[791G>A];[=]	Missense	p.R264RH	Heterozygous				0	chr1:46660034	264	52.65	23.88	19.2	-	0	0	0.64	0.9	5.62	0.002,0.005	D	0.987,0.992,0.998	D	0	D	0.9999940,0.9999990,1.0000000	D	2.36	M	-1.28	T	-3.27,-3.29	D	D	D	0.262997	D	34			6	0	0
43523	RPGRIP1	NM_020366.3:c.[2555G>A];[=]	Missense	p.R852QR	Heterozygous				0	chr14:21795820	161	54.04	27	17.4	+	0	0	0.71	0.99	4.58	0.000,0.022,0.027	D	0.999,1.000	D	0	D	0.9206500,0.9997140,0.9999610,0.9999910,0.9999970,0.9999980	D	3.295	M	-2.82,-3.33,-3.71	D	-5.21,-5.55,-6.70,-7.56	D	D	D	0.509689	D	34			6	0	0
32743	RPGRIP1	NM_020366.3:c.[3683A>G];[=]	Missense	p.Y1228YC	Heterozygous				0	chr14:21816396	467	52.03	22.43	21.2	+	0	0	0.96	0.87	4.69	0.009,0.014,0.015,0.016,0.017	D	0.797,0.926,0.946,0.992	D,P	0.000718	D	0.7301400,0.9135790,0.9322710,0.9787310,0.9928430	D,N	2.3	M	-0.93	T	-5.65,-5.80,-6.01,-6.06	D	D	D	0.171629	D	23.7			4	0	0
30838	SCLT1	NM_144643.2:c.[1961G>A];[=]	Missense	p.R654RH	Heterozygous				0	chr4:129809877	296	49.32	25.42	19.5	-	0	0	0.82	0.95	4.95	0.000,0.007,0.019	D	0.994,0.997	D	0	D	0.9886570,0.9981510,0.9998730	D	1.845	L	0.31,2.92	.,T	-1.26,-2.31,-2.50	D,N	T	T	0.0447873	D	35	0.0002		6	0	0	rs532919376
36940	SDCCAG8	NM_006642.3:c.[278C>T];[=]	Missense	p.P93PL	Heterozygous		Conflicting_interpretations_of_pathogenicity		0.001	chr1:243434337	559	45.97	27	21.8	+	0	0	0.78	1	5.03	0.04	D	0.864	P	0.00388	N	0.9905960,0.9991290	D	2.42	M	0	T	-4.83	D	T	T	0.0329635	D	24.1	0.0016	0.0814,0.0227,0.0615	247	1	0	rs140413256
34201	TCTEX1D2	NM_152773.4:c.[289A>T];[=]	Missense	p.I97FI	Heterozygous				0.0003	chr3:196033842	100	50	27	15.8	-	0	0	0.92	1	5.34	0.004	D	0.992	D	2.1e-05	U	1	D	2.66	M	0.58	T	-3.54	D	T	T	0.0488483	D	32	0.0006	0.0349,0.0,0.0231	67	0	0	rs147435808
35170	TCTN1	NM_001082538.2:c.[667C>T];[=]	Missense	p.P223PS	Heterozygous				0	chr12:111070319	1061	49.2	23.38	24	+	0	0	0.93	0.89	5.97	0	.,D	1	D	0	D	0.9999930,1.0000000	D	3.02	M	-4.86	.,D	-5.99,-6.75	.,D	D	D	0.185989	D	28.3			1	0	0
43814	TCTN2	NM_024809.4:c.[500C>T];[=]	Missense	p.P167PL	Heterozygous	Uncertain_significance	Uncertain significance​		0.0002	chr12:124163772	401	56.61	24.3	20.6	+	0	0	0.99	0.92	5.05	0.004	D	0.738	P	1e-06	D	1	D	1.665	L	-1.76	D	-4.89,-5.05	D	D	D	0.232637	D	32	.	0.0116,0.0,0.0077	51	0	0	rs201140519
34760	TCTN2	NM_024809.4:c.[1964C>G];[=]	Missense	p.P655PR	Heterozygous				0	chr12:124191600	282	48.23	19.86	19.5	+	0	0	0.92	0.81	5.67	0	D	0.999	D	0	D	1	D	2.67	M	-2.57	D	-7.68,-7.81	D	D	D	0.187751	D	28.1	.			0	0	rs199932332
44146	TMEM67	NM_153704.5:c.[2188A>G];[=]	Missense	p.I730IV	Heterozygous				0	chr8:94811933	897	47.27	25.87	23.4	+	0	0	0.87	0.96	5.62	0.044,0.055	D,T	0.671,0.695,0.779	P	0	D	0.999996	D	2.075	M	-4.17	D	-0.37,-0.40	N	D	D	0.105257	D	24.4			1	0	0
43826	TRIM32	NM_012210.3:c.[170A>G];[=]	Missense	p.N57NS	Heterozygous				0	chr9:119460191	371	49.6	22.58	20.5	+	0	0	0.53	0.87	5.36	0.055,0.134	T	0.992	D	0	D	0.9999820,1.0000000	D	-0.18	N	-1.95	D	-0.53,-1.42	N	T	T	0.188197	D	22.9			2	0	0
43688	TRIM32	NM_012210.3:c.[1225C>T];[=]	Missense	p.R409RC	Heterozygous		Uncertain significance		0	chr9:119461246	254	36.22	25.98	19.2	+	0	0	0.53	0.96	5.47	0.001	D	0.919	D	0	D	1	D	0.975	L	-2.65	D	-2.12	N	D	D	0.247037	D	34			2	0	0
36614	TTC8	NM_144596.2:c.[275C>T];[=]	Missense	p.T92TM	Heterozygous	Uncertain_significance	Uncertain significance​		0	chr14:89307218	209	57.89	26.58	18.3	+	0	0	0.59	0.99	5.09	0.000,0.032	.,D	0.977,0.997,0.999	D	0	D	1	D	3.225	M	-1.18,-1.82,-2.36,-2.41	.,D,T	-2.18,-5.57,-5.94	.,D,N	D	D	0.248957	D	33			1	0	0
45620	TTLL5	NM_015072.4:c.[905A>G];[=]	Missense	p.Y302YC	Heterozygous				0	chr14:76186140	359	50.42	23.65	20.2	+	0	0	0.93	0.9	5.69	0.015	D	0.987,0.993	D	0	D	0.9999930,0.9999980,1.0000000	D	3.9	H	3.28	T	-6.77	D	T	T	0.0540914	D	26.5				0	0
36054	TTLL5	NM_015072.4:c.[1049A>G];[=]	Missense	p.Y350YC	Heterozygous				0	chr14:76198687	640	47.5	25.65	22.3	+	0	0	0.58	0.95	5.7	0	D	0.994,0.998	D	3e-06	D	0.9996480,0.9998980,1.0000000	D	3.985	H	2.95	T	-8.1	D	T	T	0.0708649	D	27.4				0	0
33040	USH1G	NM_173477.2:c.[1258C>G];[=]	Missense	p.L420VL	Heterozygous	Uncertain_significance	Uncertain significance​		0.0009	chr17:72915673	166	59.04	19.13	17.6	-	0	0	0.96	0.79	4.53		.	0.998	D	1e-06	D	1	D	2.79	M		.		.	T	T	0.0676575	D	25.1	.	0.1628,0.0227,0.1153	229	1	0	rs139897506
50030	USH2A	NM_206933.2:c.[15373C>T];[=]	Missense	p.R5125CR	Heterozygous				0.0001	chr1:215802302	113	45.13	23.18	16.3	-	0	0	0.46	0.9	5.39	0.002	D	0.031	B	0.001688	U	0.999877	D	2.36	M	0.81	T	-3.74	D	T	T	0.236562	D	23.4			15	0	0
35835	USH2A	NM_206933.2:c.[14352A>T];[=]	Missense	p.E4784DE	Heterozygous				0	chr1:215822100	343	58.31	26.14	20.2	-	0	0	0.77	0.97	5.63	0.127	T	0.991	D	0.000403	D	0.999583	D	3.11	M	2.61	T	-1.46	N	T	T	0.114809	D	24.7				0	0
40749	USH2A	NM_206933.2:c.[12005A>G];[=]	Missense	p.Y4002CY	Heterozygous				0	chr1:215901433	233	51.93	23.34	18.8	-	0	0	0.68	0.89	5.25	0.003	D	1	D	0.001177	N	0.999999	D	3.4	M	0.12	T	-6.03	D	T	T	0.467616	D	27.1			2	0	0
33152	USH2A	NM_206933.2:c.[10892G>T];[=]	Missense	p.G3631VG	Heterozygous				0	chr1:215953232	235	51.49	25.63	19	-	0	0	0.89	0.95	5.9	0.005	D	1	D	0.000336	D	1	D	1.735	L	0.26	T	-4.22	D	T	T	0.238962	D	25.2			3	0	0
39613	USH2A	NM_206933.2:c.[9773G>A];[=]	Missense	p.R3258RQ	Heterozygous				0	chr1:215972434	280	48.57	24.76	19.6	-	0	0	0.13	0.9	5.81	0.012	D	0.307	B	0.00087	D	0.998686	D	2.785	M	2.47	T	-2.31	N	T	T	0.653593	D	35			7	0	0
39611	USH2A	NM_206933.2:c.[9695C>A];[=]	Missense	p.P3232PQ	Heterozygous				0	chr1:215987122	671	44.86	23.52	22.4	-	0	0	0.91	0.9	5.26	0.026	D	0.946	D	0.000823	U	0.999958	N	2.685	M	2.62	T	-3.08	D	T	T	0.359591	D	20.7			7	0	0
41135	USH2A	NM_206933.2:c.[9695C>A];[=]	Missense	p.P3232PQ	Heterozygous				0	chr1:215987122	1170	43.16	25.55	24.4	-	0	0	0.96	0.95	5.26	0.026	D	0.946	D	0.000823	U	0.999958	N	2.685	M	2.62	T	-3.08	D	T	T	0.359591	D	20.7			7	0	0
36614	USH2A	NM_206933.2:c.[8609C>T];[=]	Missense	p.P2870LP	Heterozygous				0.0002	chr1:216051172	457	50.33	26.25	21.1	-	0	0	0.8	0.97	5.9	0.056	T	1	D	0.00042	D	1	D	2.615	M	2.54	T	-3.62	D	T	T	0.579684	D	32	.		44	0	0	rs200802261
39851	USH2A	NM_206933.2:c.[7831T>C];[=]	Missense	p.S2611SP	Heterozygous				0	chr1:216062160	468	61.54	22.42	21.2	-	0	0	0.4	0.87	5.62	0	D	0.999	D	0.003057	N	0.999998	D	2.955	M	0.79	T	-3.61	D	T	T	0.454377	D	25.2			3	0	0
40814	USH2A	NM_206933.2:c.[7831T>C];[=]	Missense	p.S2611SP	Heterozygous				0	chr1:216062160	321	50.78	21.15	19.9	-	0	0	0.7	0.84	5.62	0	D	0.999	D	0.003057	N	0.999998	D	2.955	M	0.79	T	-3.61	D	T	T	0.454377	D	25.2			3	0	0
39954	USH2A	NM_206933.2:c.[6674G>A];[=]	Missense	p.G2225GE	Heterozygous				0	chr1:216166493	520	45.96	20.62	21.6	-	0	0	0.44	0.83	5.91	0	D	0.999	D	0.000368	D	0.999999	D	2.965	M	-0.11	T	-5.52	D	D	D	0.783914	D	34			2	0	0
41960	USH2A	NM_206933.2:c.[2099G>C];[=]	Missense	p.G700GA	Heterozygous				0	chr1:216424313	512	48.83	26.46	21.4	-	0	0	0.52	0.98	5.26	0	D	0.992,1.000	D	0.000425	D	1	D	3.98	H	0.32	T	-5.12,-5.91	D	D	D	0.112293	D	25.4				0	0
41215	WDPCP	NM_015910.5:c.[1798C>T];[=]	Missense	p.R600CR	Heterozygous				0	chr2:63540397	268	48.51	19	19.3	-	0	0	0.44	0.78	5.57	0.008,0.009,0.010	D	0.950,0.963	D	0	D	0.9999960,0.9999970	D	2.32	M	0.8	T	-4.16,-4.38,-4.49	D	T	T	0.0263316	D	35			3	0	0
34671	WDPCP	NM_015910.5:c.[286C>T];[=]	Missense	p.R96CR	Heterozygous				0	chr2:63712089	144	47.22	26.04	17.1	-	0	0	0.84	0.96	5.96	0.000,0.001	D	0.998,1.000	D	0	D	1	D	2.36	M	-1.97,0.66	D,T	-5.14,-5.40,-7.77	D	D	D	0.184227	D	32	.		7	0	0	rs375338402
40046	WDR19	NM_025132.3:c.[2720C>T];[=]	Missense	p.A907AV	Heterozygous		Uncertain Significance		0.0001	chr4:39247063	153	32.68	22.12	17.5	+	0	0	0.28	0.82	5.73	0.007	D	0.614	P	0	D	1	D	2.6	M	-1.03	T	-3.17	D	D	D	0.109822	D	27.4	0.0004	0.0244,0.0,0.0168	32	0	0	rs201967816
40814	WDR19	NM_025132.3:c.[3722C>T];[=]	Missense	p.P1241PL	Heterozygous	Uncertain_significance	Uncertain significance​		0.0008	chr4:39278645	1041	42.65	27	24	+	0	0	0.63	0.99	5.72	0.004	D	0.662	P	0	D	0.999999	D	3.085	M	-0.24	T	-5.08	D	T	T	0.0839821	D	27.5	0.0014		192	2	0	rs576113399
42510	WDR34	NM_052844.3:c.[782C>G];[=]	Missense	p.T261RT	Heterozygous				0	chr9:131397968	40	40	23.96	12.5	-	0	0	1	0.9	5.07	0.121	T	0.512	P	7.5e-05	D	0.995727	D	2.19	M	-2.02	D	-2.36	N	T	T	0.0972265	D	25.2				0	0

## Sheet: all variants pooled
patient_id	Gene	Mutation_Call_HGVS_Coding	Function	Amino_Acid_Change	Zygosity	ClinVar	HGMD	INFO_AF	hg19/hg38_coordinate
25591	BBS1	NM_024649.4:c.[784C>T];[=]	Missense	p.R262RW	Heterozygous			0	chr11:66288801
25592	CEP120	NM_153223.3:c.[2266C>T];[=]	Missense	p.R756CR	Heterozygous			0	chr5:122713160
27881	C8ORF37	NM_177965.3:c.[317C>T];[=]	Missense	p.P106LP	Heterozygous			0	chr8:96272125
29164	CEP120	NM_153223.3:c.[224T>C];[=]	Missense	p.I75IT	Heterozygous			0	chr5:122751801
29165	CEP164	NM_014956.4:c.[4228C>T];[=]	Nonsense	p.Q1410QX	Heterozygous	Uncertain_significance	DM	0.0008	chr11:117282575
29205	ALMS1	NM_015120.4:c.[5280delA];[=]	Frameshift	p.H1761Hfs	Heterozygous	Pathogenic	DM	0	chr2:73678934
29205	BBS9	NM_198428.2:c.[2020C>T];[=]	Missense	p.R674RW	Heterozygous			0	chr7:33427661
29206	CSPP1	NM_024790.6:c.[2628+2T>C];[=]	Splice	Splice	Heterozygous			0	chr8:68074152
30154	DYNC2H1	NM_001080463.1:c.[7966C>T];[=]	Missense	p.R2656RC	Heterozygous	Pathogenic	DM	0	chr11:103070083
30194	USH2A	NM_206933.2:c.[12823T>A];[=]	Missense	p.S4275ST	Heterozygous	Uncertain significance​	DM	0.0006	chr1:215848430
30372	POMGNT1	NM_001243766.1:c.[791G>A];[=]	Missense	p.R264RH	Heterozygous			0	chr1:46660034
30614	IFT52	NM_016004.2:c.[931G>A];[=]	Missense	p.E311KE	Heterozygous	Uncertain significance​	DM?	0.0001	chr20:42264573
30750	USH2A	NM_206933.2:c.[13396C>T];[=]	Missense	p.P4466SP	Heterozygous	Uncertain significance​	DM	0.0002	chr1:215847857
30750	GPR98	NM_032119.3:c.[9878G>T];[=]	Missense	p.R3293RL	Heterozygous			0	chr5:90020778
30750	USH2A	NM_206933.2:c.[13279G>T];[=]	Nonsense	p.G4427XG	Heterozygous			0	chr1:215847974
30787	CDH23	NM_022124.5:c.[7823G>A];[=]	Missense	p.R2608HR	Heterozygous	Conflicting_interpretations_of_pathogenicity	DM	0.0007	chr10:73563128
30816	KIF7	NM_198525.2:c.[2216G>A];[=]	Missense	p.R739RH	Heterozygous			0	chr15:90185612
30838	SCLT1	NM_144643.2:c.[1961G>A];[=]	Missense	p.R654RH	Heterozygous			0	chr4:129809877
31171	IFT172	NM_015662.1:c.[1331G>A];[=]	Missense	p.R444RH	Heterozygous			0.0001	chr2:27699588
31485	CEP290	NM_025114.3:c.[5493delA];[=]	Frameshift	p.K1831Kfs	Heterozygous	Pathogenic	DM	0	chr12:88471567
31486	EVC	NM_153717.2:c.[2894+3A>G];[=]	Noncoding		Heterozygous	Pathogenic	DM	0	chr4:5812180
32312	CEP290	NM_025114.3:c.[1092T>G];[=]	Missense	p.I364IM	Heterozygous	Conflicting_interpretations_of_pathogenicity		0.001	chr12:88519120
32312	CEP290	NM_025114.3:c.[963T>A];[=]	Missense	p.D321DE	Heterozygous	Uncertain significance​		0	chr12:88520195
32312	IFT27	NM_001177701.2:c.[503C>T];[=]	Missense	p.A168VA	Heterozygous			0.0006	chr22:37154413
32361	USH2A	NM_206933.2:c.[14519T>C];[=]	Missense	p.L4840LP	Heterozygous	Uncertain significance​	DM?	0.0003	chr1:215821933
32362	DYNC2H1	NM_001080463.1:c.[9044A>G];[=]	Missense	p.D3015DG	Heterozygous	Pathogenic/likely pathogenic	DM	0.0003	chr11:103091449
32524	C2ORF71	NM_001029883.2:c.[1804_1805delAG];[=]	Frameshift	p.S602Sfs	Heterozygous			0	chr2:29295323
32529	MYO7A	NM_000260.3:c.[2218C>T];[=]	Missense	p.R740RW	Heterozygous	Uncertain significance​		0.0001	chr11:76888625
32529	AHI1	NM_001134830.1:c.[1786C>T];[=]	Missense	p.R596CR	Heterozygous			0	chr6:135763846
32656	PKHD1	NM_138694.3:c.[3526G>A];[=]	Missense	p.V1176VI	Heterozygous	Uncertain significance​		0.0001	chr6:51892988
32743	CEP164	NM_014956.4:c.[1220C>T];[=]	Missense	p.S407SF	Heterozygous		DM	0.0007	chr11:117244534
32743	RPGRIP1	NM_020366.3:c.[3683A>G];[=]	Missense	p.Y1228YC	Heterozygous			0	chr14:21816396
32779	EVC	NM_153717.2:c.[407A>T];[=]	Missense	p.N136NI	Heterozygous			0	chr4:5733174
32779	IFT27	NM_001177701.2:c.[322C>T];[=]	Missense	p.R108WR	Heterozygous			0.0009	chr22:37159993
32874	USH2A	NM_206933.2:c.[7854G>A];[=]	Nonsense	p.W2618WX	Heterozygous		DM	0	chr1:216062137
32928	CIB2	NM_006383.2:c.[400C>T];[=]	Missense	p.R134WR	Heterozygous			0	chr15:78398223
33040	POC1B	NM_172240.2:c.[127A>G];[=]	Missense	p.M43VM	Heterozygous	Uncertain significance​		0	chr12:89891093
33040	USH1G	NM_173477.2:c.[1258C>G];[=]	Missense	p.L420VL	Heterozygous	Uncertain significance​		0.0009	chr17:72915673
33040	FAM161A	NM_001201543.1:c.[881C>T];[=]	Missense	p.P294LP	Heterozygous			0	chr2:62067258
33040	PKHD1	NM_138694.3:c.[9662C>T];[=]	Missense	p.P3221LP	Heterozygous			0.0004	chr6:51612752
33041	CEP290	NM_025114.3:c.[5163delT];[=]	Frameshift	p.T1721Tfs	Heterozygous	Pathogenic	DM	0	chr12:88474022
33041	CEP104	NM_014704.3:c.[242C>T];[=]	Missense	p.P81LP	Heterozygous			0	chr1:3765217
33152	ANKS6	NM_173551.3:c.[806A>G];[=]	Missense	p.K269RK	Heterozygous	Uncertain significance	DM?	0.0005	chr9:101552442
33152	AHI1	NM_001134830.1:c.[3235C>T];[=]	Nonsense	p.R1079XR	Heterozygous			0	chr6:135644393
33152	USH2A	NM_206933.2:c.[10892G>T];[=]	Missense	p.G3631VG	Heterozygous			0	chr1:215953232
33211	ALMS1	NM_015120.4:c.[1196_1202delCACAGGA];[=]	Frameshift	p.T399Kfs	Heterozygous			0	chr2:73651986
33270	USH2A	NM_206933.2:c.[6937G>T];[=]	Missense	p.G2313CG	Heterozygous	Pathogenic/Likely pathogenic​	DM	0.0001	chr1:216143987
33270	IFT172	NM_015662.1:c.[2953G>A];[=]	Missense	p.G985GS	Heterozygous			0.0001	chr2:27681015
33270	POC1B	NM_172240.2:c.[654C>G];[=]	Missense	p.N218KN	Heterozygous			0	chr12:89865413
33425	DYNC2H1	NM_001080463.1:c.[11206C>T];[=]	Missense	p.P3736PS	Heterozygous			0.0002	chr11:103173911
33431	DYNC2H1	NM_001080463.1:c.[3170G>A];[=]	Missense	p.R1057HR	Heterozygous	Uncertain significance​		0.0005	chr11:103024105
33566	IFT52	NM_016004.2:c.[931G>A];[=]	Missense	p.E311KE	Heterozygous	Uncertain significance​	DM?	0.0001	chr20:42264573
33624	USH2A	NM_206933.2:c.[10999A>C];[=]	Missense	p.T3667PT	Heterozygous	Uncertain significance​	DM	0.0001	chr1:215940071
33817	IFT74	NM_001099223.1:c.[1398A>C];[=]	Missense	p.E466ED	Heterozygous			0.0005	chr9:27055671
33940	NEK1	NM_001199397.1:c.[539A>G];[=]	Missense	p.Y180CY	Heterozygous			0	chr4:170509812
33941	IFT172	NM_015662.1:c.[2953G>A];[=]	Missense	p.G985GS	Heterozygous			0.0001	chr2:27681015
33941	TTLL5	NM_015072.4:c.[2029C>T];[=]	Nonsense	p.R677RX	Heterozygous			0	chr14:76238090
34116	CDH23	NM_022124.5:c.[1595C>T];[=]	Missense	p.T532TM	Heterozygous	Conflicting_interpretations_of_pathogenicity	DM	0.0006	chr10:73437293
34116	KIF14	NM_014875.2:c.[3912G>T];[=]	Missense	p.Q1304HQ	Heterozygous			0	chr1:200534356
34117	IFT122	NM_052985.2:c.[1729C>T];[=]	Missense	p.R577RC	Heterozygous			0.0004	chr3:129200460
34201	USH2A	NM_206933.2:c.[653T>A];[=]	Missense	p.V218VE	Heterozygous	Pathogenic/Likely pathogenic​	DM	0	chr1:216538426
34201	TCTEX1D2	NM_152773.4:c.[289A>T];[=]	Missense	p.I97FI	Heterozygous			0.0003	chr3:196033842
34299	MYO7A	NM_000260.3:c.[6362C>T];[=]	Missense	p.T2121TM	Heterozygous			0.0001	chr11:76924004
34300	INTU	NM_015693.3:c.[2512T>C];[=]	Missense	p.C838RC	Heterozygous			0.0009	chr4:128632210
34428	DYNC2H1	NM_001080463.1:c.[9655G>A];[=]	Missense	p.E3219KE	Heterozygous			0.0001	chr11:103106488
34438	CC2D2A	NM_001080522.2:c.[2056G>A];[=]	Missense	p.V686MV	Heterozygous	Uncertain significance​		0.0003	chr4:15542512
34670	C2CD3	NM_015531.4:c.[4912A>C];[=]	Missense	p.S1638RS	Heterozygous			0	chr11:73785337
34671	PKHD1	NM_138694.3:c.[12027C>G];[=]	Nonsense	p.Y4009XY	Heterozygous	Uncertain_significance	DM	0.0004	chr6:51484077
34671	WDPCP	NM_015910.5:c.[286C>T];[=]	Missense	p.R96CR	Heterozygous			0	chr2:63712089
34760	TCTN2	NM_024809.4:c.[1964C>G];[=]	Missense	p.P655PR	Heterozygous			0	chr12:124191600
34885	C5ORF42	NM_023073.3:c.[3878G>T];[=]	Missense	p.C1293FC	Heterozygous			0	chr5:37187878
34885	FAM161A	NM_001201543.1:c.[1567C>G];[=]	Missense	p.R523GR	Heterozygous		DM	0.0002	chr2:62066572
34886	CDH23	NM_022124.5:c.[5132T>C];[=]	Missense	p.V1711AV	Heterozygous			0	chr10:73538010
35170	TCTN1	NM_001082538.2:c.[667C>T];[=]	Missense	p.P223PS	Heterozygous			0	chr12:111070319
35261	MAK	NM_001242957.1:c.[1750G>A];[=]	Missense	p.G584GS	Heterozygous			0	chr6:10770386
35351	TRIM32	NM_012210.3:c.[467T>C];[=]	Missense	p.L156PL	Heterozygous	Uncertain significance​	DM	0.0001	chr9:119460488
35366	KIAA0586	NM_001244189.1:c.[428delG;[=]	Frameshift	p.R143Kfs	Heterozygous	Pathogenic	DM	0.0031	chr14:58899157
35546	RPGRIP1	NM_020366.4:c.[2922del];[=]	Frameshift	p.P974Pfs	Heterozygous			0	chr14:21796607
35607	IFT172	NM_015662.1:c.[2350C>T];[=]	Missense	p.R784WR	Heterozygous			0.0001	chr2:27684228
35681	DYNC2LI1	NM_001193464.1:c.[508-1G>A];[=]	Splice	Splice	Heterozygous			0.001	chr2:44023025
35834	ANKS6	NM_173551.3:c.[1322A>G];[=]	Missense	p.Q441RQ	Heterozygous	pathogenic/benign	DM	0.0008	chr9:101542517
35834	C2ORF71	NM_001029883.2:c.[930G>C];[=]	Missense	p.K310KN	Heterozygous			0	chr2:29296198
35834	IFT80	NM_020800.2:c.[1826G>A];[=]	Missense	p.R609RH	Heterozygous			0.0003	chr3:159996991
35835	NEK1	NM_001199397.1:c.[859C>G];[=]	Missense	p.P287AP	Heterozygous	Uncertain significance	DM?	0.0004	chr4:170502002
35835	USH2A	NM_206933.2:c.[14352A>T];[=]	Missense	p.E4784DE	Heterozygous			0	chr1:215822100
35848	GPR98	NM_032119.3:c.[17992G>A];[=]	Missense	p.V5998MV	Heterozygous	Uncertain significance​	DM	0.0002	chr5:90281179
35849	CEP290	NM_025114.3:c.[1092T>G];[=]	Missense	p.I364IM	Heterozygous	Conflicting_interpretations_of_pathogenicity		0.001	chr12:88519120
35849	NEK1	NM_001199397.1:c.[1942A>G];[=]	Missense	p.K648EK	Heterozygous			0.0001	chr4:170428253
35851	IFT172	NM_015662.1:c.[1294C>T];[=]	Missense	p.R432CR	Heterozygous			0	chr2:27700115
35852	PKHD1	NM_138694.3:c.[5129C>T];[=]	Missense	p.P1710LP	Heterozygous	Uncertain significance​	DM?	0	chr6:51889479
35920	DYNC2H1	NM_001080463.1:c.[8293T>G];[=]	Missense	p.F2765VF	Heterozygous	Uncertain significance​		0.0003	chr11:103074487
35921	IFT172	NM_015662.1:c.[3435T>G];[=]	Missense	p.H1145HQ	Heterozygous	Uncertain significance		0.0002	chr2:27677464
35921	GPR98	NM_032119.3:c.[6248T>C];[=]	Missense	p.L2083SL	Heterozygous			0	chr5:89979986
35924	KIF7	NM_198525.2:c.[2593-3C>G];[=]	Noncoding		Heterozygous	Pathogenic	DM	0	chr15:90176500
36054	KIF7	NM_198525.2:c.[3197G>A];[=]	Missense	p.R1066RH	Heterozygous	Uncertain Significance		0	chr15:90173639
36054	TTLL5	NM_015072.4:c.[1049A>G];[=]	Missense	p.Y350YC	Heterozygous			0	chr14:76198687
36458	USH2A	NM_206933.2:c.[9871G>A];[=]	Missense	p.G3291GS	Heterozygous	Conflicting_interpretations_of_pathogenicity	DM	0.0003	chr1:215972336
36539	DYNC2LI1	NM_001193464.1:c.[508-1G>A];[=]	Splice	Splice	Heterozygous			0.001	chr2:44023025
36539	IFT172	NM_015662.1:c.[4135C>T];[=]	Missense	p.R1379CR	Heterozygous			0	chr2:27672583
36614	C5ORF42	NM_023073.3:c.[1819delT;[=]	Frameshift	p.Y607Tfs	Heterozygous	Pathogenic	DM	0.0002	chr5:37226878
36614	TTC8	NM_144596.2:c.[275C>T];[=]	Missense	p.T92TM	Heterozygous	Uncertain significance​		0	chr14:89307218
36614	USH2A	NM_206933.2:c.[8609C>T];[=]	Missense	p.P2870LP	Heterozygous			0.0002	chr1:216051172
36743	CEP78	NM_001098802.1:c.[650G>A];[=]	Missense	p.R217HR	Heterozygous			0	chr9:80858424
36746	GPR98	NM_032119.3:c.[8110A>T];[=]	Missense	p.I2704IF	Heterozygous	Uncertain significance​		0.0002	chr5:89992918
36746	USH1C	NM_153676.3:c.[1136G>A];[=]	Missense	p.G379GD	Heterozygous	Uncertain significance​	DM?	0.0001	chr11:17542491
36746	EVC	NM_153717.2:c.[1954C>T];[=]	Missense	p.R652RC	Heterozygous			0	chr4:5798816
36940	SDCCAG8	NM_006642.3:c.[278C>T];[=]	Missense	p.P93PL	Heterozygous	Conflicting_interpretations_of_pathogenicity		0.001	chr1:243434337
36940	IFT81	NM_014055.3:c.[1042G>A];[=]	Missense	p.A348TA	Heterozygous			0	chr12:110600724
36940	INVS	NM_014425.3:c.[1117delG];[=]	Frameshift	p.V373Xfs	Heterozygous			0	chr9:103014603
36941	IFT81	NM_014055.3:c.[1042G>A];[=]	Missense	p.A348TA	Heterozygous			0	chr12:110600724
37095	AHI1	NM_001134830.1:c.[2369_2372delATAA};[=]	Frameshift	p.N790Rfs	Heterozygous			0	chr6:135752347
37095	AHI1	NM_001134830.1:c.[630_633delGAAA];[=]	Frameshift	p.K210Nfs	Heterozygous			0	chr6:135787068
37096	KIAA0586	NM_001244189.1:c.[428delG];[=]	Frameshift	p.R143Kfs	Heterozygous	Pathogenic	DM	0.0031	chr14:58899157
37608	DYNC2H1	NM_001080463.1:c.[12103G>T];[=]	Missense	p.G4035GC	Heterozygous	Uncertain significance​		0.0005	chr11:103229013
37621	DYNC2H1	NM_001080463.1:c.[2delT];[=]	Frameshift	p.M1Rfs	Heterozygous			0	chr11:102980305
37622	DYNC2H1	NM_001080463.1:c.[5315G>A];[=]	Missense	p.C1772YC	Heterozygous			0	chr11:103041778
37625	DYNC2H1	NM_001080463.1:c.[8457A>G];[=]	Missense	p.I2819IM	Heterozygous	Uncertain significance​	DM	0	chr11:103080607
37625	GPR98	NM_032119.3:c.[5722G>A];[=]	Missense	p.D1908ND	Heterozygous		DM?	0	chr5:89979460
37625	GPR98	NM_032119.3:c.[12712C>T];[=]	Nonsense	p.Q4238QX	Heterozygous			0	chr5:90074289
37708	DYNC2H1	NM_001080463.1:c.[6047A>G];[=]	Missense	p.Y2016YC	Heterozygous	Uncertain significance​	DM?	0.0008	chr11:103048457
37709	GPR98	NM_032119.3:c.[16331C>A];[=]	Missense	p.T5444KT	Heterozygous	Uncertain significance​	DM	0.0003	chr5:90119376
37958	NEK8	NM_178170.2:c.[1055G>T];[=]	Missense	p.R352RL	Heterozygous	Uncertain significance​	DM	0.0003	chr17:27065002
38078	ANKS6	NM_173551.3:c.[1381C>T];[=]	Nonsense	p.R461XR	Heterozygous			0	chr9:101540694
38219	DYNC2H1	NM_001080463.1:c.[8293T>G];[=]	Missense	p.F2765VF	Heterozygous	Uncertain significance​		0.0003	chr11:103074487
38219	BBS9	NM_198428.2:c.[2273C>T];[=]	Missense	p.P758PL	Heterozygous			0	chr7:33545232
38428	TMEM138	NM_016464.4:c.[287A>G];[=]	Missense	p.H96HR	Heterozygous	Pathogenic/Likely pathogenic​	DM	0	chr11:61133675
38428	EVC2	NM_147127.4:c.[1658A>G];[=]	Missense	p.E553GE	Heterozygous	Uncertain significance​		0	chr4:5633572
38758	DCDC2	NM_001195610.1:c.[647A>T];[=]	Missense	p.K216MK	Heterozygous			0	chr6:24291217
39103	C2ORF71	NM_001029883.2:c.[3002G>A];[=]	Nonsense	p.W1001WX	Heterozygous	Pathogenic	DM	0	chr2:29294126
39247	TMEM67	NM_153704.5:c.[653G>C];[=]	Missense	p.G218AG	Heterozygous	Uncertain significance​	DM	0.0002	chr8:94784818
39274	NPHP4	NM_015102.3:c.[3292G>A];[=]	Missense	p.A1098AT	Heterozygous	Uncertain significance​	DM?	0.0007	chr1:5933335
39274	IFT140	NM_014714.3:c.[2584G>A];[=]	Missense	p.A862AT	Heterozygous			0.0001	chr16:1576072
39280	PKHD1	NM_138694.3:c.[7264T>G];[=]	Missense	p.C2422CG	Heterozygous	Uncertain significance​	DM	0.0005	chr6:51747977
39281	USH2A	NM_206933.2:c.[14519T>C];[=]	Missense	p.L4840LP	Heterozygous	Uncertain significance​	DM?	0.0003	chr1:215821933
39338	NEK1	NM_001199397.1:c.[869-1G>T];[=]	Splice	Splice	Heterozygous	Pathogenic	DM	0	chr4:170498231
39338	IFT80	NM_020800.2:c.[1342G>A];[=]	Missense	p.G448GR	Heterozygous			0	chr3:160003630
39344	IFT122	NM_052985.2:c.[3385C>T];[=]	Missense	p.R1129RC	Heterozygous	Uncertain significance​	DM?	0	chr3:129234409
39519	NPHP4	NM_015102.3:c.[3181G>A];[=]	Missense	p.V1061VI	Heterozygous	Uncertain significance​	DM	0.0001	chr1:5934581
39607	ARMC9	NM_025139.3:c.[1021C>T];[=]	Missense	p.R341RC	Heterozygous			0	chr2:232123810
39607	EVC	NM_153717.2:c.[1988G>A];[=]	Missense	p.R663QR	Heterozygous			0	chr4:5798850
39611	USH2A	NM_206933.2:c.[9695C>A];[=]	Missense	p.P3232PQ	Heterozygous			0	chr1:215987122
39613	USH2A	NM_206933.2:c.[9773G>A];[=]	Missense	p.R3258RQ	Heterozygous			0	chr1:215972434
39638	IFT122	NM_052985.2:c.[983G>A];[=]	Missense	p.R328QR	Heterozygous			0.0001	chr3:129195171
39658	BBS12	NM_001178007.1:c.[1115_1116delTT];[=]	Frameshift	p.F372Xfs	Heterozygous	Pathogenic		0.0001	chr4:123664161
39805	IFT140	NM_014714.3:c.[454C>T];[=]	Missense	p.L152FL	Heterozygous	pathogenic	DM	0	chr16:1642505
39805	USH2A	NM_206933.2:c.[12823T>A];[=]	Missense	p.S4275ST	Heterozygous	Uncertain significance​	DM	0.0006	chr1:215848430
39808	USH2A	NM_206933.2:c.[11815G>A];[=]	Missense	p.E3939EK	Heterozygous	Uncertain significance​	DM	0.0005	chr1:215901623
39808	ARMC9	NM_025139.3:c.[1316T>G];[=]	Missense	p.L439RL	Heterozygous			0	chr2:232137773
39808	CEP78	NM_001098802.1:c.[1849-1G>C];[=]	Splice	Splice	Heterozygous			0.0019	chr9:80881357
39820	CEP290	NM_025114.3:c.[3660G>T];[=]	Missense	p.K1220NK	Heterozygous	Uncertain significance​		0.0002	chr12:88483178
39820	DYNC2H1	NM_001080463.1:c.[3170G>A];[=]	Missense	p.R1057HR	Heterozygous	Uncertain significance​		0.0005	chr11:103024105
39821	CEP290	NM_025114.3:c.[3282T>G];[=]	Missense	p.N1094NK	Heterozygous			0	chr12:88487574
39851	CDH23	NM_022124.5:c.[3775G>T];[=]	Missense	p.D1259DY	Heterozygous			0	chr10:73491803
39851	USH2A	NM_206933.2:c.[7831T>C];[=]	Missense	p.S2611SP	Heterozygous			0	chr1:216062160
39852	MYO7A	NM_000260.3:c.[5557C>A];[=]	Missense	p.H1853NH	Heterozygous			0	chr11:76916583
39878	C5ORF42	NM_023073.3:c.[8300-1G>C];[=]	Splice	Splice	Heterozygous			0.0004	chr5:37142583
39878	CEP78	NM_001098802.1:c.[1849-1G>C];[=]	Splice	Splice	Heterozygous			0.0019	chr9:80881357
39880	USH2A	NM_206933.2:c.[10073G>A];[=]	Missense	p.C3358CY	Heterozygous	Pathogenic/Likely pathogenic​	DM	0.0003	chr1:215963510
39895	INPP5E	NM_018418.4:c.[727C>T];[=]	Missense	p.D438DH	Heterozygous			0	chr9:139327006
39912	TCTN2	NM_024809.4:c.[191-2A>T];[=]	Splice	Splice	Heterozygous			0	chr12:124156601
39943	IFT80	NM_020800.2:c.[707C>T];[=]	Missense	p.A236VA	Heterozygous	Uncertain significance​		0.0001	chr3:160073871
39944	MYO7A	NM_000260.3:c.[4739A>G];[=]	Missense	p.Y1580YC	Heterozygous	Uncertain significance​		0.0002	chr11:76910750
39954	USH2A	NM_206933.2:c.[6674G>A];[=]	Missense	p.G2225GE	Heterozygous			0	chr1:216166493
39955	ANKS6	NM_173551.3:c.[806A>G];[=]	Missense	p.K269RK	Heterozygous	Uncertain significance	DM?	0.0005	chr9:101552442
40017	BBS12	NM_001178007.1:c.[1115_1116delTT];[=]	Frameshift	p.F372Xfs	Heterozygous	Pathogenic		0.0001	chr4:123664161
40017	IFT122	NM_052985.2:c.[3353T>G];[=]	Missense	p.L1118RL	Heterozygous			0	chr3:129234377
40046	WDR19	NM_025132.3:c.[2720C>T];[=]	Missense	p.A907AV	Heterozygous	Uncertain Significance		0.0001	chr4:39247063
40047	CEP290	NM_025114.3:c.[1670G>A];[=]	Missense	p.R557RH	Heterozygous	Uncertain significance​		0.0005	chr12:88512301
40047	INPP5E	NM_019892.4:c.[1388-1G>C];[=]	Splice	Splice	Heterozygous			0	chr9:139326438
40080	IFT122	NM_052985.2:c.[1260G>A];[=]	Missense	p.M420IM	Heterozygous			0	chr3:129195604
40080	IQCB1	NM_001023570.2:c.[1364G>A];[=]	Missense	p.R455RQ	Heterozygous			0	chr3:121500636
40083	NPHP4	NM_015102.3:c.[4034G>A];[=]	Missense	p.G1345GD	Heterozygous	Uncertain significance​		0.0003	chr1:5924056
40179	USH2A	NM_206933.2:c.[2276G>T];[=]	Missense	p.C759FC	Heterozygous	Pathogenic/Likely pathogenic​	DM	0.0009	chr1:216420460
40179	IFT122	NM_052985.2:c.[1862T>C];[=]	Missense	p.F621SF	Heterozygous			0	chr3:129202383
40180	USH2A	NM_206933.2:c.[6590C>T];[=]	Missense	p.T2197IT	Heterozygous	Uncertain significance​	DM	0.0003	chr1:216172296
40232	CC2D2A	NM_001080522.2:c.[2056G>A];[=]	Missense	p.V686MV	Heterozygous	Uncertain significance​		0.0003	chr4:15542512
40255	DYNC2H1	NM_001080463.1:c.[6206T>C];[=]	Missense	p.V2069AV	Heterozygous		DM	0	chr11:103049821
40256	PKHD1	NM_138694.3:c.[5134G>A];[=]	Missense	p.G1712GR	Heterozygous	Conflicting_interpretations_of_pathogenicity	DM	0.0008	chr6:51889474
40256	KIAA0556	NM_015202.2:c.[809-1G>T];[=]	Splice	Splice	Heterozygous			0	chr16:27692719
40267	PKHD1	NM_138694.3:c.[2414C>T];[=]	Missense	p.P805LP	Heterozygous	Pathogenic	DM	0.0001	chr6:51910980
40267	PKHD1	NM_138694.3:c.[9530T>C];[=]	Missense	p.I3177IT	Heterozygous	Pathogenic/likely pathogenic	DM	0.0001	chr6:51612884
40310	GLIS2	NM_032575.2:c.[154C>T];[=]	Missense	p.P52PS	Heterozygous			0	chr16:4382435
40313	DYNC2H1	NM_001080463.1:c.[8293T>G];[=]	Missense	p.F2765VF	Heterozygous	Uncertain significance​		0.0003	chr11:103074487
40313	NPHP1	NM_000272.3:c.[1844C>T];[=]	Missense	p.P615LP	Heterozygous			0	chr2:110886803
40313	PCDH15	NM_001142773.1:c.[4561_4562delCA];[=]	Frameshift	p.Q1521Efs	Heterozygous			0	chr10:55582855
40349	BBS7	NM_176824.2:c.[2012A>G];[=]	Missense	p.Y671CY	Heterozygous			0	chr4:122749303
40441	MAK	NM_001242957.1:c.[497G>A];[=]	Missense	p.R166RH	Heterozygous	pathogenic		0	chr6:10804119
40441	BBS1	NM_024649.4:c.[298C>T];[=]	Missense	p.R100RW	Heterozygous			0.0001	chr11:66282015
40441	INVS	NM_014425.3:c.[1102G>A];[=]	Missense	p.G368SG	Heterozygous			0	chr9:103014588
40443	RPGRIP1L	NM_015272.2:c.[1810G>A];[=]	Missense	p.E604EK	Heterozygous	Uncertain significance​	DM	0.0004	chr16:53686789
40445	EVC	NM_153717.2:c.[2705delT];[=]	Frameshift	p.F902Sfs	Heterozygous			0	chr4:5811260
40560	IFT122	NM_052985.2:c.[3640T>A];[=]	Missense	p.F1214IF	Heterozygous	Uncertain significance​		0.0008	chr3:129238426
40560	PIBF1	NM_006346.2:c.[1232G>A];[=]	Missense	p.R411QR	Heterozygous			0.0001	chr13:73428203
40577	BBS12	NM_001178007.1:c.[1483_1484delGA];[=]	Frameshift	p.E495Rfs	Heterozygous	Pathogenic		0	chr4:123664529
40577	DYNC2H1	NM_001080463.1:c.[7594C>T];[=]	Missense	p.R2532RW	Heterozygous	Pathogenic	DM	0	chr11:103062879
40577	KIAA0586	NM_001244189.1:c.[74delA];[=]	Frameshift	p.K25Rfs	Heterozygous	Pathogenic		0	chr14:58895013
40578	DYNC2H1	NM_001080463.1:c.[7594C>T];[=]	Missense	p.R2532RW	Heterozygous	Pathogenic	DM	0	chr11:103062879
40578	KIAA0586	NM_001244189.1:c.[74delA];[=]	Frameshift	p.K25Rfs	Heterozygous	Pathogenic		0	chr14:58895013
40745	BBS1	NM_024649.4:c.[1169T>G];[=]	Missense	p.M390RM	Heterozygous	Pathogenic	DM	0.0015	chr11:66293652
40749	USH2A	NM_206933.2:c.[12005A>G];[=]	Missense	p.Y4002CY	Heterozygous			0	chr1:215901433
40773	GPR98	NM_032119.3:c.[533A>G];[=]	Missense	p.Y178YC	Heterozygous			0	chr5:89918493
40774	TMEM67	NM_153704.5:c.[266delA];[=]	Frameshift	p.N89Ifs	Heterozygous			0	chr8:94768047
40784	EVC	NM_153717.2:c.[415C>A];[=]	Missense	p.L139ML	Heterozygous			0	chr4:5733182
40789	IFT74	NM_001099223.1:c.[1398A>C];[=]	Missense	p.E466ED	Heterozygous			0.0005	chr9:27055671
40789	NEK8	NM_178170.2:c.[1232T>A];[=]	Missense	p.I411NI	Heterozygous			0	chr17:27065698
40814	USH2A	NM_206933.2:c.[6854A>G];[=]	Missense	p.N2285SN	Heterozygous	Uncertain significance​	DM?	0.0002	chr1:216144070
40814	WDR19	NM_025132.3:c.[3722C>T];[=]	Missense	p.P1241PL	Heterozygous	Uncertain significance​		0.0008	chr4:39278645
40814	C5ORF42	NM_023073.3:c.[1896G>T];[=]	Missense	p.W632CW	Heterozygous			0.0004	chr5:37226801
40814	IFT27	NM_001177701.2:c.[398T>C];[=]	Missense	p.V133VA	Heterozygous			0	chr22:37159012
40814	USH2A	NM_206933.2:c.[7831T>C];[=]	Missense	p.S2611SP	Heterozygous			0	chr1:216062160
40836	PCDH15	NM_001142769.1:c.[4673_4676delTTAG];[=]	Frameshift	p.V1558Efs	Heterozygous	Uncertain_significance	DM	0.0001	chr10:55569149
40860	USH2A	NM_206933.2:c.[6937G>T];[=]	Missense	p.G2313CG	Heterozygous	Pathogenic/Likely pathogenic​	DM	0.0001	chr1:216143987
40860	TOPORS	NM_005802.4:c.[2047C>T];[=]	Missense	p.R683WR	Heterozygous		DM	0.0004	chr9:32542476
40874	RPGRIP1	NM_020366.3:c.[1078-1G>A];[=]	Splice	Splice	Heterozygous			0	chr14:21780591
41027	IFT122	NM_052985.2:c.[3385C>T];[=]	Missense	p.R1129RC	Heterozygous	Uncertain significance​	DM?	0	chr3:129234409
41134	BBS2	NM_031885.3:c.[1207C>T];[=]	Missense	p.R403CR	Heterozygous	Uncertain significance​	DM	0.0001	chr16:56535283
41134	NPHP3	NM_153240.4:c.[1934A>C];[=]	Missense	p.N645TN	Heterozygous			0	chr3:132418248
41135	USH2A	NM_206933.2:c.[9695C>A];[=]	Missense	p.P3232PQ	Heterozygous			0	chr1:215987122
41180	SCLT1	NM_144643.2:c.[37C>T];[=]	Nonsense	p.R13XR	Heterozygous			0.0001	chr4:130003526
41215	WDPCP	NM_015910.5:c.[1798C>T];[=]	Missense	p.R600CR	Heterozygous			0	chr2:63540397
41242	NPHP4	NM_015102.3:c.[2740C>T];[=]	Missense	p.R914CR	Heterozygous			0	chr1:5937230
41265	USH2A	NM_206933.2:c.[11815G>A];[=]	Missense	p.E3939EK	Heterozygous	Uncertain significance​	DM	0.0005	chr1:215901623
41328	IFT140	NM_014714.3:c.3955_3960delGCCAAG	Missense	p.L152FL	Heterozygous	Pathogenic	DM	0	chr16:1642505
41328	CEP78	NM_001098802.1:c.[491G>A];[=]	Missense	p.G164DG	Heterozygous	Uncertain significance​		0.0001	chr9:80855272
41625	CDH23	NM_022124.5:c.[4405A>G];[=]	Missense	p.I1469IV	Heterozygous	Uncertain significance​	DM	0.0003	chr10:73499446
41625	IFT43	NM_052873.2:c.[337delG];[=]	Frameshift	p.E113Kfs	Heterozygous			0	chr14:76548663
41790	CEP290	NM_025114.3:c.[1092T>G];[=]	Missense	p.I364IM	Heterozygous	Conflicting_interpretations_of_pathogenicity		0.001	chr12:88519120
41790	GPR98	NM_032119.3:c.[12155C>G];[=]	Missense	p.P4052PR	Heterozygous			0	chr5:90059156
41790	IFT140	NM_014714.3:c.[3596G>A];[=]	Missense	p.C1199CY	Heterozygous			0.0003	chr16:1570667
41791	IFT80	NM_020800.2:c.[1826G>A];[=]	Missense	p.R609RH	Heterozygous			0.0003	chr3:159996991
41793	PKHD1	NM_138694.3:c.[11347C>G];[=]	Missense	p.P3783AP	Heterozygous			0.0001	chr6:51512880
41852	NPHP3	NM_153240.4:c.[3137C>G];[=]	Missense	p.A1046GA	Heterozygous			0	chr3:132406059
41862	NPHP4	NM_015102.3:c.[3518G>A];[=]	Missense	p.R1173RH	Heterozygous	Uncertain significance​		0.0002	chr1:5927130
41866	PKHD1	NM_138694.3:c.[9705T>A];[=]	Missense	p.N3235NK	Heterozygous	Uncertain significance​	DM	0.0001	chr6:51612709
41866	RP1	NM_006269.1:c.[2005G>A];[=]	Missense	p.A669TA	Heterozygous	Uncertain significance​	DM	0.0001	chr8:55538447
41867	KIAA0556	NM_015202.2:c.[4711A>G];[=]	Missense	p.S1571SG	Heterozygous	Likely Pathogenic		0.0001	chr16:27789090
41867	KIAA0556	NM_015202.2:c.[49C>T];[=]	Nonsense	p.R17RX	Heterozygous			0.0001	chr16:27585263
41885	KIAA0586	NM_001244189.1:c.[863_864delAA];[=]	Frameshift	p.Q288Rfs	Heterozygous	Pathogenic		0	chr14:58910790
41905	IFT140	NM_014714.3:c.[2528C>T];[=]	Missense	p.P843LP	Heterozygous			0.0003	chr16:1576669
41929	USH1C	NM_153676.3:c.[1136G>A];[=]	Missense	p.G379GD	Heterozygous	Uncertain significance​	DM?	0.0001	chr11:17542491
41960	KIAA0556	NM_015202.2:c.[106G>A];[=]	Missense	p.D36ND	Heterozygous			0	chr16:27629788
41960	USH2A	NM_206933.2:c.[2099G>C];[=]	Missense	p.G700GA	Heterozygous			0	chr1:216424313
41963	ALMS1	NM_015120.4:c.[11711_11714delTTGG];[=]	Frameshift	p.V3904Gfs	Heterozygous			0	chr2:73827849
42037	BBS7	NM_176824.2:c.[2066_2067insGT];[=]	Frameshift	p.V689delinsVXfs	Heterozygous			0	chr4:122747097
42103	NPHP3	NM_153240.4:c.[430A>G];[=]	Missense	p.K144EK	Heterozygous	Uncertain significance​		0	chr3:132438638
42103	CCDC41	NM_001042399.1:c.[2035C>T];[=]	Missense	p.R679CR	Heterozygous			0	chr12:94702660
42121	CEP290	NM_025114.3:c.[4754A>G];[=]	Missense	p.H1585RH	Heterozygous	Uncertain significance​		0.0001	chr12:88477682
42122	ANKS6	NM_173551.3:c.[1433G>A];[=]	Missense	p.G478GE	Heterozygous			0	chr9:101540642
42145	CEP290	NM_025114.3:c.[2029C>T];[=]	Missense	p.P677SP	Heterozygous			0	chr12:88508220
42166	EVC2	NM_147127.4:c.[2039T>C];[=]	Missense	p.L680LP	Heterozygous	Uncertain significance​		0.0002	chr4:5627483
42197	IFT140	NM_014714.3:c.[2491C>T];[=]	Missense	p.R831CR	Heterozygous			0	chr16:1576706
42208	DYNC2H1	NM_001080463.1:c.[3419G>T];[=]	Missense	p.G1140GV	Heterozygous	Uncertain significance​		0.0004	chr11:103025296
42208	PKHD1	NM_138694.3:c.[2366G>T];[=]	Missense	p.G789VG	Heterozygous			0	chr6:51913331
42210	PCDH15	NM_001142773.1:c.5218_5223delGCTCCT	In-Frame	p.A1740_P1741del	Heterozygous	Conflicting_interpretations_of_pathogenicity	DM	0.001	chr10:55582194
42210	PDZD7	NM_001195263.1:c.[2107delA];[=]	Frameshift	p.S703Vfs	Heterozygous	Pathogenic/Likely pathogenic	DM	0.0003	chr10:102770539
42261	MAK	NM_001242957.1:c.[79G>C];[=]	Missense	p.G27GR	Heterozygous	pathogenic	DM	0	chr6:10830803
42261	HYLS1	NM_145014.2:c.[644G>A];[=]	Missense	p.R215QR	Heterozygous			0.0001	chr11:125769907
42281	BBS1	NM_024649.4:c.[1169T>G];[=]	Missense	p.M390RM	Heterozygous	Pathogenic	DM	0.0015	chr11:66293652
42281	KIF7	NM_198525.2:c.[*2C>T];[=]	Splice	Splice	Heterozygous			0	chr15:90171648
42394	DYNC2H1	NM_001080463.1:c.[3170G>A];[=]	Missense	p.R1057HR	Heterozygous	Uncertain significance​		0.0005	chr11:103024105
42394	CDH23	NM_022124.5:c.[2251G>A];[=]	Missense	p.G751RG	Heterozygous		DM?	0.0001	chr10:73453978
42394	TMEM237	NM_001044385.2:c.[497_498insTATT];[=]	Frameshift	p.F166Ffs	Heterozygous			0	chr2:202496830
42395	C2ORF71	NM_001029883.2:c.[407A>G];[=]	Missense	p.E136GE	Heterozygous		DM?	0.0002	chr2:29296721
42398	CEP290	NM_025114.3:c.[5493delA];[=]	Frameshift	p.K1831Kfs	Heterozygous	Pathogenic	DM	0	chr12:88471567
42398	MKS1	NM_001165927.1:c.[1085_1087delCCT];[=]	In-Frame	p.S362del	Heterozygous	Pathogenic/Likely pathogenic	DM	0	chr17:56285514
42398	NPHP4	NM_015102.3:c.[3181G>A];[=]	Missense	p.V1061VI	Heterozygous	Uncertain significance​	DM	0.0001	chr1:5934581
42450	PKHD1	NM_138694.3:c.[5498C>T];[=]	Missense	p.S1833LS	Heterozygous	Likely pathogenic	DM	0.0002	chr6:51882310
42450	GPR98	NM_032119.3:c.[2636C>T];[=]	Missense	p.T879TM	Heterozygous			0.0001	chr5:89939702
42481	CEP290	NM_025114.3:c.[1593C>A];[=]	Nonsense	p.Y531YX	Heterozygous	Pathogenic	DM	0	chr12:88512450
42481	GPR98	NM_032119.3:c.[9643G>A];[=]	Missense	p.E3215KE	Heterozygous	Uncertain significance​	DM?	0.0003	chr5:90016771
42482	IFT140	NM_014714.3:c.[3692C>T];[=]	Missense	p.T1231MT	Heterozygous			0	chr16:1570313
42510	WDR34	NM_052844.3:c.[782C>G];[=]	Missense	p.T261RT	Heterozygous			0	chr9:131397968
42511	PKHD1	NM_138694.3:c.[10036T>C];[=]	Missense	p.C3346CR	Heterozygous	Uncertain_significance	DM	0.0003	chr6:51609303
42511	DYNC2H1	NM_001080463.1:c.[11984C>T];[=]	Missense	p.P3995PL	Heterozygous			0	chr11:103194642
42511	IFT140	NM_014714.3:c.[3646G>A];[=]	Missense	p.G1216GS	Heterozygous			0	chr16:1570617
42514	KIAA0586	NM_001244189.1:c.[130_131insC];[=]	Frameshift	p.H44delinsPFfs	Heterozygous	Pathogenic/Likely pathogenic	DM	0.0003	chr14:58895076
42514	NEK1	NM_001199397.1:c.[1318C>T];[=]	Nonsense	p.R440XR	Heterozygous			0	chr4:170477195
42515	PKHD1	NM_138694.3:c.[2978A>G];[=]	Missense	p.H993RH	Heterozygous	Likely pathogenic​	DM	0	chr6:51907776
42555	ARL13B	NM_001174150.1:c.[599G>A];[=]	Missense	p.R200HR	Heterozygous	Likely pathogenic	DM	0	chr3:93755508
42555	ARL13B	NM_001174150.1:c.[599G>A];[=]	Missense	p.R200HR	Heterozygous	Pathogenic/Likely pathogenic	DM	0	chr3:93755508
42555	KIF7	NM_198525.2:c.[235C>T];[=]	Missense	p.L79FL	Heterozygous	Uncertain significance​		0	chr15:90195927
42573	CEP164	NM_014956.4:c.[1220C>T];[=]	Missense	p.S407SF	Heterozygous	Uncertain significance	DM	0.0007	chr11:117244534
42573	KIF7	NM_198525.2:c.[2779C>T];[=]	Missense	p.R927WR	Heterozygous			0	chr15:90176167
42579	GPR98	NM_032119.3:c.[5623G>A];[=]	Missense	p.G1875RG	Heterozygous	Uncertain significance​		0	chr5:89977230
42579	GPR98	NM_032119.3:c.[8110A>T];[=]	Missense	p.I2704IF	Heterozygous	Uncertain significance​		0.0002	chr5:89992918
42579	C8ORF37	NM_177965.3:c.[28G>A];[=]	Missense	p.D10DN	Heterozygous			0	chr8:96281390
42625	CEP78	NM_001098802.1:c.[1849-1G>C];[=]	Splice	Splice	Heterozygous			0.0019	chr9:80881357
42625	IFT81	NM_014055.3:c.[1043C>A];[=]	Missense	p.A348EA	Heterozygous			0	chr12:110600725
42625	RPGR	NM_001034853.1:c.[3117_3120delAGAG];[=]	Frameshift	p.G1039Gfs	Heterozygous			0	chr24:38145133
42705	ANKS6	NM_173551.3:c.[1883C>T];[=]	Missense	p.S628FS	Heterozygous			0.0002	chr9:101533267
42709	MKS1	NM_001165927.1:c.[827A>G];[=]	Missense	p.D276GD	Heterozygous	Uncertain significance​	DM	0.0005	chr17:56290344
42709	GPR98	NM_032119.3:c.[16639C>T];[=]	Missense	p.R5547RC	Heterozygous			0	chr5:90136422
42752	IFT122	NM_052985.2:c.[3676T>C];[=]	Missense	p.S1226PS	Heterozygous			0	chr3:129238462
42811	CEP164	NM_014956.4:c.[2195C>A];[=]	Nonsense	p.S732XS	Heterozygous			0	chr11:117261843
42822	ALMS1	NM_015120.4:c.[10969C>T];[=]	Nonsense	p.R3657RX	Heterozygous	Pathogenic	DM	0	chr2:73799976
42922	BBS1	NM_024649.4:c.[1169T>G];[=]	Missense	p.M390RM	Heterozygous	Pathogenic	DM	0.0015	chr11:66293652
42922	DYNC2H1	NM_001080463.1:c.[3419G>T];[=]	Missense	p.G1140GV	Heterozygous	Uncertain significance​		0.0004	chr11:103025296
42929	EVC2	NM_147127.4:c.[2254C>T];[=]	Missense	p.R752WR	Heterozygous	Uncertain significance​		0	chr4:5624511
42937	IFT122	NM_052985.2:c.[3385C>T];[=]	Missense	p.R1129RC	Heterozygous	Uncertain significance​	DM?	0	chr3:129234409
42937	ANKS6	NM_173551.3:c.[1391A>G];[=]	Missense	p.N464SN	Heterozygous			0.0002	chr9:101540684
42950	IFT43	NM_052873.2:c.[380C>T];[=]	Missense	p.P127PL	Heterozygous			0.0001	chr14:76548707
43004	C6ORF170	NM_152730.4:c.[2332C>A];[=]	Missense	p.P778PT	Heterozygous			0.0001	chr6:121560248
43049	GPR98	NM_032119.3:c.[17108G>A];[=]	Missense	p.R5703HR	Heterozygous	Uncertain significance​	DM	0.0001	chr5:90144542
43049	GPR98	NM_032119.3:c.[8401G>A];[=]	Missense	p.G2801RG	Heterozygous	Uncertain significance​	DM	0	chr5:90001231
43073	IFT122	NM_052985.2:c.[2459A>G];[=]	Missense	p.E820EG	Heterozygous			0.0001	chr3:129218842
43073	KIF7	NM_198525.2:c.[2186G>A];[=]	Missense	p.R729RH	Heterozygous			0	chr15:90188249
43194	KIAA0586	NM_001244189.1:c.[428delG];[=]	Frameshift	p.R143Kfs	Heterozygous	Pathogenic	DM	0.0031	chr14:58899157
43194	KIF14	NM_014875.2:c.[2783A>C];[=]	Missense	p.K928TK	Heterozygous			0.0003	chr1:200561238
43203	KIAA0556	NM_015202.2:c.[-2G>A];[=]	Splice	Splice	Heterozygous			0.0002	chr16:27561490
43218	C6ORF170	NM_152730.4:c.[2332C>A];[=]	Missense	p.P778PT	Heterozygous			0.0001	chr6:121560248
43222	KIAA0556	NM_015202.2:c.[-2G>A];[=]	Splice	Splice	Heterozygous			0.0002	chr16:27561490
43321	C2CD3	NM_015531.4:c.[4097C>T];[=]	Missense	p.S1366LS	Heterozygous			0.0002	chr11:73789666
43428	DYNC2H1	NM_001080463.1:c.[3419G>T];[=]	Missense	p.G1140GV	Heterozygous	Uncertain significance​		0.0004	chr11:103025296
43440	IFT52	NM_016004.2:c.[1A>G];[=]	Missense	p.M1MV	Heterozygous			0	chr20:42223339
43443	ALMS1	NM_015120.4:c.[10477C>T];[=]	Nonsense	p.Q3493QX	Heterozygous	Pathogenic	DM	0	chr2:73799484
43523	IFT122	NM_052985.2:c.[3385C>T];[=]	Missense	p.R1129RC	Heterozygous	Uncertain significance​	DM?	0	chr3:129234409
43523	MKKS	NM_170784.2:c.[1669A>C];[=]	Missense	p.N557HN	Heterozygous			0	chr20:10385939
43523	RPGRIP1	NM_020366.3:c.[2555G>A];[=]	Missense	p.R852QR	Heterozygous			0	chr14:21795820
43553	USH2A	NM_206933.2:c.[4628-2A>T];[=]	Splice	Splice	Heterozygous			0	chr1:216270557
43579	USH2A	NM_206933.2:c.[7915T>C];[=]	Missense	p.S2639SP	Heterozygous	Uncertain significance​	DM	0	chr1:216062076
43580	PKHD1	NM_138694.3:c.[2168G>A];[=]	Missense	p.R723RH	Heterozygous	Uncertain significance​	DM?	0	chr6:51915066
43580	MYO7A	NM_000260.3:c.[2138T>A];[=]	Missense	p.L713QL	Heterozygous			0	chr11:76886461
43582	NPHP4	NM_015102.3:c.[2021G>A];[=]	Missense	p.R674RH	Heterozygous	Uncertain significance​	DM	0	chr1:5964799
43688	TRIM32	NM_012210.3:c.[1225C>T];[=]	Missense	p.R409RC	Heterozygous	Uncertain significance		0	chr9:119461246
43688	GPR98	NM_032119.3:c.[14425G>T];[=]	Nonsense	p.E4809EX	Heterozygous			0	chr5:90087071
43813	KIAA0556	NM_015202.2:c.[4258G>A];[=]	Missense	p.G1420SG	Heterozygous			0	chr16:27784479
43814	TCTN2	NM_024809.4:c.[500C>T];[=]	Missense	p.P167PL	Heterozygous	Uncertain significance​		0.0002	chr12:124163772
43814	C2CD3	NM_015531.4:c.[3G>T];[=]	Missense	p.M1IM	Heterozygous			0	chr11:73881835
43826	NPHP4	NM_015102.3:c.[796G>A];[=]	Missense	p.D266DN	Heterozygous			0	chr1:6012774
43826	TRIM32	NM_012210.3:c.[170A>G];[=]	Missense	p.N57NS	Heterozygous			0	chr9:119460191
43856	GPR98	NM_032119.3:c.[15169C>T];[=]	Missense	p.P5057PS	Heterozygous	Uncertain significance​		0.0006	chr5:90106246
43857	IFT172	NM_015662.1:c.[2953G>A];[=]	Missense	p.G985GS	Heterozygous			0.0001	chr2:27681015
44146	BBS4	NM_033028.4:c.[1133A>G];[=]	Missense	p.Y378YC	Heterozygous			0	chr15:73028192
44146	EVC	NM_153717.2:c.[2068G>A];[=]	Missense	p.E690KE	Heterozygous			0	chr4:5798930
44146	IFT57	NM_018010.3:c.[398C>T];[=]	Missense	p.P133LP	Heterozygous			0	chr3:107937478
44146	TMEM67	NM_153704.5:c.[2188A>G];[=]	Missense	p.I730IV	Heterozygous			0	chr8:94811933
44307	CDH23	NM_022124.5:c.[5747G>A];[=]	Missense	p.R1916HR	Heterozygous	Uncertain significance​	DM	0	chr10:73545422
44308	INTU	NM_015693.3:c.[2512T>C];[=]	Missense	p.C838RC	Heterozygous			0.0009	chr4:128632210
44492	EVC2	NM_147127.4:c.[3877A>G];[=]	Missense	p.K1293EK	Heterozygous			0	chr4:5564625
44493	CEP290	NM_025114.3:c.[226G>A];[=]	Missense	p.A76AT	Heterozygous	Conflicting_interpretations_of_pathogenicity		0.0006	chr12:88533296
44652	POC1B	NM_172240.2:c.[317G>A];[=]	Missense	p.R106RQ	Heterozygous	Pathogenic​		0.0003	chr12:89885848
44652	PKHD1	NM_138694.3:c.[8276C>T];[=]	Missense	p.P2759LP	Heterozygous			0	chr6:51695685
44680	MYO7A	NM_000260.3:c.[967G>A];[=]	Missense	p.A323TA	Heterozygous			0	chr11:76869440
44681	CEP290	NM_025114.3:c.[4452_4455delAGAA];[=]	Frameshift	p.K1484Nfs	Heterozygous	Pathogenic	DM	0	chr12:88478612
44681	CDH23	NM_022124.5:c.[6761A>G];[=]	Missense	p.Y2254YC	Heterozygous			0	chr10:73556909
44950	MKKS	NM_170784.2:c.[8G>T];[=]	Missense	p.R3LR	Heterozygous			0	chr20:10394155
45512	PKHD1	NM_138694.3:c.[7916C>A];[=]	Nonsense	p.S2639SX	Heterozygous	Pathogenic/Likely_pathogenic	DM	0	chr6:51712764
45513	USH2A	NM_206933.2:c.[15364T>C];[=]	Missense	p.C5122CR	Heterozygous	Uncertain significance​	DM	0.0002	chr1:215802311
45620	BBS5	NM_152384.2:c.[41G>C];[=]	Missense	p.R14PR	Heterozygous			0	chr2:170336104
45620	TTLL5	NM_015072.4:c.[905A>G];[=]	Missense	p.Y302YC	Heterozygous			0	chr14:76186140
46944	NPHP3	NM_153240.4:c.[278G>A];[=]	Missense	p.R93RQ	Heterozygous			0	chr3:132440922
46945	IFT52	NM_016004.2:c.[486-2A>G];[=]	Splice	Splice	Heterozygous			0	chr20:42242488
50030	USH2A	NM_206933.2:c.[15373C>T];[=]	Missense	p.R5125CR	Heterozygous			0.0001	chr1:215802302

## Sheet: VUS prioritization VIPUR_ms
Gene	ms score	Mutation_Call_HGVS_Coding	Function	Amino_Acid_Change	hg19/hg38_coordinate	CliNVar	Vipur score	Vipur classification	HGMD	INFO_AF	prediction_software_number	GERP++_NR	SIFT_score	SIFT_pred	Polyphen2_HVAR_score	Polyphen2_HVAR_pred	LRT_score	LRT_pred	MutationTaster_score	MutationTaster_pred	MutationAssessor_score	MutationAssessor_pred	FATHMM_score	FATHMM_pred	PROVEAN_score	PROVEAN_pred	M-CAP_score	M-CAP_pred	CADD_phred	INFO_CAF	INFO_HOM	INFO_HEMI	INFO_CLNDN	Imported_dbSNP_ID
AHI1	0.371429	NM_001134830.1:c.1786C>T];=]	Missense	p.R596CR	chr6:135763846	NA	0.7513	deleterious		0	6	5.82	0.001	D	0.920,0.963,0.976	D	0	D	1	D	2.175	M	0.12,0.16	T	-5.77	D	0.0624918	D	35	.	0	0		rs375309864
ARMC9	0.461538	NM_025139.3:c.1316T>G];=]	Missense	p.L439RL	chr2:232137773	NA	0.9107	deleterious		0	4	4.2	0	.,D	1	D	2e-06	D	0.999993	D	2.74	M	-0.69	.,T	-5.19,-6.00	.,D	0.216097	D	32	.	0	0		rs202134961
BBS1	0.210526	NM_024649.4:c.298C>T];=]	Missense	p.R100RW	chr11:66282015	NA	0.922	deleterious		0.0001	4	5.09	0.001,0.002	D	0.870,1.000	D,P		.	0.9830920,0.9997400,0.9998890,1.0000000	D,N	3.04	M	-2.92	D	-6.08,-6.19,-6.26,-6.36,-6.62	D	0.206133	D	28.8		0	0
BBS4	0.341463	NM_033028.4:c.1133A>G];=]	Missense	p.Y378YC	chr15:73028192	NA	0.7923	deleterious		0	4	5.68	0.001	.,D	0.959,0.971,0.974	D	1e-06	D	0.99999	D	2.985	M	-1.16	.,T	-7.73	.,D	0.0836848	D	27.7		0	0
BBS5	0.382353	NM_152384.2:c.41G>C];=]	Missense	p.R14PR	chr2:170336104	NA	0.9178	deleterious		0	6	6.01	0.003,0.005,0.006	D	0.986,0.992,0.996	D	0	D	1	D	2.69	M	-1.19	T	-5.29,-5.40	D	0.268243	D	35		0	0
BBS7	0.3125	NM_176824.2:c.2012A>G];=]	Missense	p.Y671CY	chr4:122749303	NA	0.8303	deleterious		0	5	5.57	0.011,0.017,0.028	D	0.802	P	0	D	1	D	2.8	M	-1.11	T	-4.77,-5.16,-5.77	D	0.186851	D	26.4		0	0
BBS9	0.509434	NM_198428.2:c.2020C>T];=]	Missense	p.R674RW	chr7:33427661	NA	0.8117	deleterious		0	6	5.57	0	D	0.998,0.999	D	9e-06	D	0.997296	D	2.445	M	2.11	T	-7.42	D	0.0435875	D	34	.	0	0		rs368526968
C5ORF42	0.142857	NM_023073.3:c.3878G>T];=]	Missense	p.C1293FC	chr5:37187878	NA	0.9542	deleterious		0	6	5.49	0.004,0.011	D	0.999	D	1e-06	D	0.9999840,0.9999950	D	2.28	M	0.04	T	-4.56,-5.35	D	0.222668	D	26.7		0	0
CDH23	0.474265	NM_022124.5:c.3775G>T];=]	Missense	p.D1259DY	chr10:73491803	NA	0.9621	deleterious		0	4	4.81		.	0.994,0.998	D	0	D	1	D	3.54	H		.		.	0.356104	D	28.6		0	0
CDH23	0.474265	NM_022124.5:c.5132T>C];=]	Missense	p.V1711AV	chr10:73538010	NA	0.7215	deleterious		0	4	5.4		.	0.998	D	2.7e-05	D	0.999998	D	2.59	M		.		.	0.354235	D	26.6		0	0
CDH23	0.474265	NM_022124.5:c.6761A>G];=]	Missense	p.Y2254YC	chr10:73556909	NA	0.7135	deleterious		0	4	5.87	0.002,0.005	.,D	0.926,0.950	D	1e-05	D	0.9999780,0.9999950	D	2.97	M	-0.41	.,T	-2.44,-3.48	.,D,N	0.0885013	D	26.7		0	0
CEP164	0.2	NM_014956.4:c.1220C>T];=]	Missense	p.S407SF	chr11:117244534	NA	0.7377	deleterious	DM	0.0007	3	5.18	0.002	D	0.584,0.656,0.912	D,P	0.094488	N	0.613708	N	1.83	L	0.17	T	-2.99	D	0.0485862	D	32	.	1	0		rs150314805
DYNC2H1	0.553299	NM_001080463.1:c.12103G>T];=]	Missense	p.G4035GC	chr11:103229013	Uncertain significance​	0.7211	deleterious		0.0005	5	5.44	0.016,0.025	D	0.887,0.932	D,P	0	D	1	D	2.3	M	0.87,2.86	T	-2.54,-3.73	D	0.134965	D	32	0.0004	0	0	Short_Rib_Polydactyly_Syndrome|Jeune_thoracic_dystrophy|not_specified	rs202216852
IFT140	0.430556	NM_014714.3:c.3596G>A];=]	Missense	p.C1199CY	chr16:1570667	NA	0.8749	deleterious		0.0003	6	5.78	0.001	D	0.979,0.991	D	0	D	1	D	3.21	M	0.96	T	-5.78,-7.04	D	0.0774247	D	31	0.0012	0	0		rs535064774
IFT172	0.111111	NM_015662.1:c.1294C>T];=]	Missense	p.R432CR	chr2:27700115	NA	0.779	deleterious		0	6	5.83	0.000,0.001	D	0.998,0.999	D	0	D	1	D	3.095	M	1.89	T	-7.48,-7.87	D	0.0978098	D	32		0	0
IFT27	0.6	NM_001177701.2:c.503C>T];=]	Missense	p.A168VA	chr22:37154413	NA	0.7599	deleterious		0.0006	4	5.4	0	D	0.999,1.000	D		.	0.999957	D	1.915	L	-1.27	T	-3.78	D	0.16192	D	33	0.0002	1	0		rs118095726
IFT27	0.6	NM_001177701.2:c.322C>T];=]	Missense	p.R108WR	chr22:37159993	NA	0.7582	deleterious		0.0009	6	5.64	0.000,0.001	D	0.947,0.959,0.992	D	1e-05	D	0.9979490,0.9997910	D	3.455	M	-1.39	T	-5.70,-5.78,-5.83	D	0.114591	D	33	0.0002	1	0		rs143842386
IFT27	0.6	NM_001177701.2:c.398T>C];=]	Missense	p.V133VA	chr22:37159012	NA	0.7512	deleterious		0	6	5.52	0.000,0.002,0.003	D	0.994,0.996	D		.	0.99994	D	4.05	H	-1.77	D	-3.70,-3.73	D	0.124891	D	24.8		0	0
IFT80	0.647059	NM_020800.2:c.1342G>A];=]	Missense	p.G448GR	chr3:160003630	NA	0.9615	deleterious		0	5	5.15	0.001,0.003	D	0.999	D	1.9e-05	U	1	D	3.265	M	-0.76,2.00	T	-6.23,-6.54	D	0.15324	D	34		0	0
IFT81	0.24	NM_014055.3:c.1043C>A];=]	Missense	p.A348EA	chr12:110600725	NA	0.7552	deleterious		0	6	5.42	0.000,0.002	D	0.997,0.998	D	0	D	0.999994	D	3.04	M	0.99	.,T	-4.47,-4.48,-4.57	D	0.0466337	D	32		0	0
INPP5E	0.789474	NM_019892.4:c.1456C>T];=]	Missense	p.R486CR	chr9:139326369	Uncertain significance​	0.9256	deleterious		0.0001	5	5.11	0.002	D	0.847,0.957	D,P	0	D	1	D	3.035	M	-1.4	T	-7.63	D	0.561358	D	29.7		0	0	not_specified
KIF14	0.4	NM_014875.2:c.3912G>T];=]	Missense	p.Q1304HQ	chr1:200534356	NA	0.7637	deleterious		0	4	5.06	0.058	.,T	0.97	D	0	D	0.999908	D	2.57	M	-1.24	.,T	-3.19	.,D	0.13761	D	26.5		0	0
MYO7A	0.381166	NM_000260.3:c.4739A>G];=]	Missense	p.Y1580YC	chr11:76910750	Uncertain significance​	0.8241	deleterious		0.0002	5	4.97	0	D	0.873,0.928,0.940	D,P	3e-06	D	0.999999	D	3.2	M	-0.49,-2.99	D,T	-7.98,-8.00	D	0.573538	D	26.3	.	0	0	not_specified	rs370232066
MYO7A	0.381166	NM_000260.3:c.5557C>A];=]	Missense	p.H1853NH	chr11:76916583	NA	0.753	deleterious		0	5	4.87	0.096,0.103	T	0.099,0.615	B,P	3e-06	D	1	D	2.83	M	-2.89	D	-4.13,-4.52,-4.63	D	0.224383	D	23.4	.	0	0		rs370192806
NPHP3	0.227273	NM_153240.4:c.3137C>G];=]	Missense	p.A1046GA	chr3:132406059	NA	0.7673	deleterious		0	5	5.71	0.071	T	0.988	D	0	D	1	D	1.895	L	-2.4	D	-3.17	D	0.13003	D	32		0	0
PKHD1	0.26087	NM_138694.3:c.7264T>G];=]	Missense	p.C2422CG	chr6:51747977	Uncertain significance​	0.7841	deleterious	DM	0.0005	5	5.6	0.545,0.560	T	0.866,0.944,0.970	D,P	0	D	0.983986	D	2.655	M	-1.3	T	-4.12,-4.29	D	0.221102	D	23.1	0.0006	1	0	Autosomal_recessive_polycystic_kidney_disease	rs201881567
PKHD1	0.26087	NM_138694.3:c.10036T>C];=]	Missense	p.C3346CR	chr6:51609303	Confl: Pathogenic(1)	0.7828	deleterious	DM	0.0003	7	5.21	0.003	D	0.956,0.972,0.991	D	8e-06	D	0.999994	D	2.76	M	-3.76,-4.43	D	-10.24,-9.67	D	0.585097	D	24.5	.	1	0	Autosomal_recessive_polycystic_kidney_disease|not_specified|not_provided	rs149798764
RPGRIP1L	0.177778	NM_015272.2:c.1810G>A];=]	Missense	p.E604EK	chr16:53686789	Uncertain significance​	0.7045	deleterious	DM	0.0004	7	5.45	0.000,0.004,0.005	.,D	0.956,0.973,0.982	D	0	D	0.999601	D	2.835	M	-2.61	.,D	-3.71	.,D	0.202678	D	32	0.0008	0	0	Joubert_syndrome|Meckel-Gruber_syndrome|Nephronophthisis|not_specified	rs143863631
TRIM32	0.285714	NM_012210.3:c.467T>C];=]	Missense	p.L156PL	chr9:119460488	Uncertain significance​	0.8308	deleterious	DM	0.0001	4	5.36	0.006,0.021	D	0.996	D	1.2e-05	D	1	D	1.75	L	-0.20,0.06	T	-0.62,-1.38	N	0.282705	D	25.8	.	0	0	not_specified	rs145907585
TTC8	0.466667	NM_144596.2:c.275C>T];=]	Missense	p.T92TM	chr14:89307218	Uncertain significance​	0.788	deleterious		0	4	5.09	0.000,0.032	.,D	0.977,0.997,0.999	D	0	D	1	D	3.225	M	-1.18,-1.82,-2.36,-2.41	.,D,T	-2.18,-5.57,-5.94	.,D,N	0.248957	D	33		0	0	Bardet-Biedl_syndrome|Retinitis_Pigmentosa,_Recessive
USH2A	0.274854	NM_206933.2:c.7915T>C];=]	Missense	p.S2639SP	chr1:216062076	Uncertain significance​	0.9331	deleterious	DM	0	5	5.84	0.014	D	0.967	D	0.103235	N	0.999816	D	2.93	M	-0.04	T	-3.51	D	0.46166	D	26.9	.	0	0	not_specified	rs398124620
USH2A	0.274854	NM_206933.2:c.2099G>C];=]	Missense	p.G700GA	chr1:216424313	NA	0.9209	deleterious		0	6	5.26	0	D	0.992,1.000	D	0.000425	D	1	D	3.98	H	0.32	T	-5.12,-5.91	D	0.112293	D	25.4		0	0
