# Supplementary material for: Challenges for the implementation of next generation sequencing-based expanded carrier screening: Lessons learned from the ciliopathies
Source: Eur J Hum Genet. 2022 Dec 23;31(8):953–61. doi: 10.1038/s41431-022-01267-8 (PMC10400553; doi:10.1038/s41431-022-01267-8)
Supplement: Supplementary file 3 — Supplementary Table S6 [file 41431_2022_1267_MOESM3_ESM.xlsx]

## Sheet: recurrent P missense
n recurrences	Gene	Mutation_Call_HGVS_Coding	Function	Amino_Acid_Change	Zygosity	Clinvar_Significance 2018_07	HGMD	INFO_AF	hg19/hg38_coordinate	Alt%	Allele_Score	Overall_Score	HGMD_num	Strand	Ambiguous_Gain_Penalty	Ambiguous_Loss_Penalty	Read_Balance(Counts)	Read_Balance(Percentage)	GERP++_NR	SIFT_score	SIFT_pred	Polyphen2_HVAR_score	Polyphen2_HVAR_pred	LRT_score	LRT_pred	MutationTaster_score	MutationTaster_pred	MutationAssessor_score	MutationAssessor_pred	FATHMM_score	FATHMM_pred	PROVEAN_score	PROVEAN_pred	MetaSVM_pred	MetaLR_pred	M-CAP_score	M-CAP_pred	CADD_phred	INFO_CAF	INFO_MAF	INFO_AC	INFO_HOM	INFO_HEMI	Imported_dbSNP_ID
3	BBS1	NM_024649.4:c.[1169T>G];[=]	Missense	p.M390RM	Heterozygous	Pathogenic	DM	0.0015	chr11:66293652	6	194	56.19	17.73	18.3	+	0	0	0.36	0.75	4.47	0.012,0.013,0.015,0.017	D	0.347,0.425,0.466,0.770,0.815	B,P		.	0.9448440,0.9999990,1.0000000	A	2.16	M	-2.61,0.45	D,T	-4.04,-4.05,-4.08,-4.18	D	0.124373	D			28.2	0.001	0.2678,0.0682,0.2002	375	0	0	rs113624356
2	DYNC2H1	NM_001080463.1:c.[7594C>T];[=]	Missense	p.R2532RW	Heterozygous	Pathogenic	DM	0	chr11:103062879	5	1189	46.01	26.78	24.4	+	0	0	0.85	0.99	5.73	0.031	D	0.582,0.761	P		.	0.9271250,1.0000000	D	2.095	M	1.04	T	-3.84	D	0.223392	D			25.9			1	0	0

## Sheet: recurrent missense VUS
n recurrences	Gene	Mutation_Call_HGVS_Coding	Function	Amino_Acid_Change	Zygosity	Clinvar_Significance 2018_07	CliNVar 2020_04	HGMD	INFO_AF	hg19/hg38_coordinate	Coverage	Alt%	Allele_Score	Overall_Score	HGMD_num	HGMD_num_restrict	Strand	Ambiguous_Gain_Penalty	Ambiguous_Loss_Penalty	Read_Balance(Counts)	Read_Balance(Percentage)	GERP++_NR	SIFT_score	SIFT_pred	Polyphen2_HVAR_score	Polyphen2_HVAR_pred	LRT_score	LRT_pred	MutationTaster_score	MutationTaster_pred	MutationAssessor_score	MutationAssessor_pred	FATHMM_score	FATHMM_pred	PROVEAN_score	PROVEAN_pred	MetaSVM_pred	MetaLR_pred	M-CAP_score	M-CAP_pred	CADD_phred	INFO_CAF	INFO_MAF	INFO_AC	INFO_HOM	INFO_HEMI	Imported_dbSNP_ID
2	ANKS6	NM_173551.3:c.[806A>G];[=]	Missense	p.K269RK	Heterozygous		Uncertain significance	DM?	0.0005	chr9:101552442	441	46.94	21.57	21.1	1	0	-	0	0	0.68	0.85	5.48	0.479	T	0.003	B	3.4e-05	N	0.6117280,0.6803170,1.0000000	D	0.85	L	0.61	T	-0.86	N	T	T	0.0122769	T	10.78	0.0004	0.0585,0.0,0.0387	116	0	0	rs200902480
2	C6ORF170	NM_152730.4:c.[2332C>A];[=]	Missense	p.P778PT	Heterozygous				0.0001	chr6:121560248	301	48.5	26.9	19.7	0		-	0	0	0.9	0.99	5.06	0.000,0.004	D	0.998,0.999	D	0	D	1	D	2.515	M	1.61	T	-4.10,-4.16	D	T	T	0.0398236	D	24	.	0.0245,0.0,0.017	31	0	0	rs201419425
2	CC2D2A	NM_001080522.2:c.[2056G>A];[=]	Missense	p.V686MV	Heterozygous	Uncertain_significance	Uncertain significance​		0.0003	chr4:15542512	639	46.17	27	22.3	0		+	0	0	0.87	1	5.13	0.004	D	0.984	D	2e-05	D	0.997271	D	2.42	M	0.08	T	-1.88,-1.94	N	T	T	0.0607342	D	25.9	.	0.012,0.0,0.0082	59	0	0	rs369476930
2	CEP164	NM_014956.4:c.[1220C>T];[=]	Missense	p.S407SF	Heterozygous			DM	0.0007	chr11:117244534	137	45.99	24.7	16.9	1	1	+	0	0	0.97	0.93	5.18	0.002	D	0.584,0.656,0.912	D,P	0.094488	N	0.613708	N	1.83	L	0.17	T	-2.99	D	T	T	0.0485862	D	32	.	0.1629,0.0,0.1077	179	1	0	rs150314805
3	CEP290	NM_025114.3:c.[1092T>G];[=]	Missense	p.I364IM	Heterozygous	Conflicting_interpretations_of_pathogenicity	Conflicting_interpretations_of_pathogenicity		0.001	chr12:88519120	246	40.65	18.61	19	0		-	0	0	0.59	0.78	5.43	0	.,D	0.991,0.997	D	1.4e-05	D	0.9959100,0.9997940,1.0000000	D	2.42	M	0.49	.,T	-1.54	.,N	T	T	0.0326796	D	25.3	0.0014	0.0258,0.0,0.0178	86	0	0	rs201988582
3	DYNC2H1	NM_001080463.1:c.[3170G>A];[=]	Missense	p.R1057HR	Heterozygous	Uncertain_significance	Uncertain significance​		0.0005	chr11:103024105	95	47.37	23.17	15.6	0		+	0	0	0.67	0.88	5.61	0.018,0.019	D	0.117,0.233	B	0.025158	N	0.9999880,1.0000000	D	2.08	M	1.54	T	-3.77	D	T	T	0.0304442	D	25.8	0.0014	0.0623,0.0,0.0432	81	1	0	rs191381310
3	DYNC2H1	NM_001080463.1:c.[3419G>T];[=]	Missense	p.G1140GV	Heterozygous	Uncertain_significance	Uncertain significance​		0.0004	chr11:103025296	413	57.14	23.43	20.9	0		+	0	0	0.87	0.89	5.43	0.029	D	0.139,0.219	B	0.17881	U	1	D	2.855	M	0.16	T	-4.27	D	T	T	0.0748608	D	20.2	0.0006	0.0492,0.0,0.034	89	0	0	rs201043335
3	DYNC2H1	NM_001080463.1:c.[8293T>G];[=]	Missense	p.F2765VF	Heterozygous	Uncertain_significance	Uncertain significance​		0.0003	chr11:103074487	153	37.25	24.24	17.2	0		+	0	0	0.73	0.91	5.21	0.018,0.019	D	0.037,0.063	B	0.005175	U	0.9881060,1.0000000	D	3.09	M	0.95	T	-2.8	D	T	T	0.0374217	D	21.1	.	0.0981,0.0277,0.0765	66	0	0	rs199503535
2	GPR98	NM_032119.3:c.[8110A>T];[=]	Missense	p.I2704IF	Heterozygous	Uncertain_significance	Uncertain significance​		0.0002	chr5:89992918	304	41.45	22.89	19.7	0		+	0	0	0.42	0.89	5.93	0.003	D	0.602	P	0.005291	N	0.909564	D	2.33	M	1.58	T	-2.56	D	T	T	0.0575224	D	25.2	.	0.0122,0.0,0.0083	45	0	0	rs376318779
4	IFT122	NM_052985.2:c.[3385C>T];[=]	Missense	p.R1129RC	Heterozygous		Uncertain significance​	DM?	0	chr3:129234409	143	34.27	0.1	17.2	1	0	+	0	0	0.69	0.46	5.21	0.037,0.044,0.049,0.051,0.067	D,T	0.133,0.258,0.291,0.299,0.443,0.595,0.772,0.791,0.897	B,P	0	D	1	D	2.555	M	0.09,0.22,0.28,0.73,0.87	T	-3.01,-3.24,-3.48,-3.49,-3.53,-3.54	D	T	T	0.120025	D	24.6			7	0	0
3	IFT172	NM_015662.1:c.[2953G>A];[=]	Missense	p.G985GS	Heterozygous				0.0001	chr2:27681015	130	53.08	24.77	16.8	0		-	0	0	0.86	0.93	6.08	0.022	D	0.967	D	0	D	1	D	3.125	M	1.97	T	-4.93	D	T	T	0.0352227	D	33	.	0.0116,0.0,0.0077	25	0	0	rs369780709
3	IFT52	NM_016004.2:c.[931G>A];[=]	Missense	p.E311KE	Heterozygous	Uncertain_significance	Uncertain significance​	DM?	0.0001	chr20:42264573	325	50.15	25.81	20	1	0	+	0	0	0.46	0.95	5.63	0.272	T	0.006	B	5e-06	D	1	D	0.64	N		.	-1.7	N	T	T	0.0042361	T	23.3	0.0004	0.0116,0.0681,0.0308	20	0	0	rs145672738
3	IFT74	NM_001099223.1:c.[1398A>C];[=]	Missense	p.E466ED	Heterozygous				0.0005	chr9:27055671	83	61.45	11.21	15	0		+	0	0	0.65	0.63	5.1	0	D	1	D	1.3e-05	D	0.999882	D	2.475	M	1.6	T	-2.26	N	T	T	0.0312115	D	25	0.0004	0.0369,0.0,0.0255	109	0	0	rs202158905
3	IFT80	NM_020800.2:c.[1826G>A];[=]	Missense	p.R609RH	Heterozygous				0.0003	chr3:159996991	656	47.87	26.23	22.4	0		-	0	0	0.69	0.97	6.16	0.001	D	0.828	P	1.3e-05	U	1	D	3.145	M	-1.65	D	-4.79	D	D	D	0.0466046	D	35	0.0004		76	1	0	rs540494495
3	IFT81	NM_014055.3:c.[1042G>A];[=]	Missense	p.A348TA	Heterozygous				0	chr12:110600724	213	50.23	25.78	18.4	0		+	0	0	0.35	0.95	5.42	0.000,0.003	D	0.995,0.997	D	0	D	0.999986	D	3.04	M	1.03	.,T	-3.34,-3.48,-3.56	D	T	T	0.0310444	D	32			1	0	0
3	INTU	NM_015693.3:c.[2512T>C];[=]	Missense	p.C838RC	Heterozygous				0.0009	chr4:128632210	168	50.6	25.12	17.7	0		+	0	0	0.33	0.92	5.44	0.002	D	0.974	D	0	D	1	D	2.565	M		.	-6.89	D	T	T	0.0465559	D	26.9	0.0002	0.1279,0.0,0.0846	226	0	0	rs144025772
2	NPHP4	NM_015102.3:c.[3181G>A];[=]	Missense	p.V1061VI	Heterozygous	Uncertain_significance	Uncertain significance​	DM	0.0001	chr1:5934581	145	62.07	26.2	17.2	1	1	-	0	0	0.76	0.97	5.39	1	T	0.004	B	0.177612	N	0.997888	N	-0.715	N	-0.8	T	0.19	N	T	T	0.0136148	T	1.401	0.0012	0.0,0.0944,0.0316	30	0	0	rs143020939
2	USH1C	NM_153676.3:c.[1136G>A];[=]	Missense	p.G379GD	Heterozygous	Uncertain_significance	Uncertain significance​	DM?	0.0001	chr11:17542491	109	35.78	17.68	16.2	1	0	-	0	0	0.44	0.74	5.56	0.000,0.213,0.289	D,T	0.989,0.992,0.995	D	0	D	1	D	1.665	L	-0.07,1.57,1.60,1.77	T	-1.83,-1.84,-2.02,-2.52	D,N	T	T	0.0945382	D	32	0.0006	0.0116,0.0,0.0077	25	0	0	rs202174251
2	USH2A	NM_206933.2:c.[11815G>A];[=]	Missense	p.E3939EK	Heterozygous	Uncertain_significance	Uncertain significance​	DM	0.0005	chr1:215901623	285	36.49	21.28	19.6	1	1	-	0	0	0.73	0.84	5.52	0.153	T	0.074	B	0.00044	D	0.994903	D	2.65	M	0.57	T	-2.25	N	T	T	0.121872	D	21.7	0.0004	0.0581,0.0,0.0384	122	1	0	rs146264950
2	USH2A	NM_206933.2:c.[12823T>A];[=]	Missense	p.S4275ST	Heterozygous	Uncertain_significance	Uncertain significance​	DM	0.0006	chr1:215848430	706	48.16	24.6	22.7	1	1	-	0	0	0.93	0.93	5.26	0.357	T	0.252	B	0.012576	N	1	N	2.255	M	0.37	T	-0.72	N	T	T	0.143777	D	0.006	0.0002	0.1047,0.0,0.0692	149	0	0	rs138607917
2	USH2A	NM_206933.2:c.[14519T>C];[=]	Missense	p.L4840LP	Heterozygous	Uncertain_significance	Uncertain significance​	DM?	0.0003	chr1:215821933	208	53.85	23.32	18.5	1	0	-	0	0	0.4	0.9	5.63	0.01	D	0.952	D	0.080548	N	1	D	2.74	M	0.47	T	-3.11	D	T	T	0.279642	D	23.2	0.0002	0.0349,0.0227,0.0308	73	0	0	rs143275144
2	USH2A	NM_206933.2:c.[7831T>C];[=]	Missense	p.S2611SP	Heterozygous				0	chr1:216062160	468	61.54	22.42	21.2	0		-	0	0	0.4	0.87	5.62	0	D	0.999	D	0.003057	N	0.999998	D	2.955	M	0.79	T	-3.61	D	T	T	0.454377	D	25.2			3	0	0
2	USH2A	NM_206933.2:c.[9695C>A];[=]	Missense	p.P3232PQ	Heterozygous				0	chr1:215987122	671	44.86	23.52	22.4	0		-	0	0	0.91	0.9	5.26	0.026	D	0.946	D	0.000823	U	0.999958	N	2.685	M	2.62	T	-3.08	D	T	T	0.359591	D	20.7			7	0	0

## Sheet: recurrent LOF 
patient_id	n recurrences	Gene	Mutation_Call_HGVS_Coding	Function	Amino_Acid_Change	Zygosity	Clinvar_Significance	HGMD	INFO_AF	hg19/hg38_coordinate
39658	2	BBS12	NM_001178007.1:c.[1115_1116delTT];[=]	Frameshift	p.F372Xfs	Heterozygous	Pathogenic		0.0001	chr4:123664161
35366	3	KIAA0586	NM_001244189.1:c.[428delG;[=]	Frameshift	p.R143Kfs	Heterozygous	Pathogenic	DM	0.0031	chr14:58899157
40577	2	KIAA0586	NM_001244189.1:c.[74delA];[=]	Frameshift	p.K25Rfs	Heterozygous	Pathogenic		0	chr14:58895013
35681	2	DYNC2LI1	NM_001193464.1:c.[508-1G>A];[=]	Splice	Splice	Heterozygous			0.001	chr2:44023025
43203	2	KIAA0556	NM_015202.2:c.[-2G>A];[=]	Splice	Splice	Heterozygous			0.0002	chr16:27561490
