# Supplementary material for: Challenges for the implementation of next generation sequencing-based expanded carrier screening: Lessons learned from the ciliopathies
Source: Eur J Hum Genet. 2022 Dec 23;31(8):953–61. doi: 10.1038/s41431-022-01267-8 (PMC10400553; doi:10.1038/s41431-022-01267-8)
Supplement: Supplementary file 4 — Supplementary Table S7 [file 41431_2022_1267_MOESM4_ESM.xlsx]

## Sheet: Sheet1
Supplementary Table 8: missense score ("ms-score") based on Varsome clinical statistics table
	trunc	ms	other	TOTAL	%ms
AHI1	66	39	0	105	0.371429
ALMS1	328	3	2	333	0.00900901
ANKS6	11	1	0	12	0.0833333
ARL13B	3	12	0	15	0.8
ARMC9	5	6	2	13	0.461538
ARMS2	0	0	0	0	0
B9D1	2	6	1	9	0.666667		genes with limited experience (value of the %ms score limited):
B9D2	2	5	0	7	0.714286		less than 10 P/LP variants in varsome
BBS1	83	24	7	114	0.210526		between 10 and 20 variants in varsome
BBS10	102	47	1	150	0.313333
BBS12	44	11	2	57	0.192982
BBS2	65	23	0	88	0.261364		trunc (stop gain, canonical splice site, frameshift)	truncating
BBS4	23	14	4	41	0.341463		ms	missense
BBS5	18	13	3	34	0.382353
BBS7	29	15	4	48	0.3125
BBS9	25	27	1	53	0.509434
C2CD3	8	6	3	17	0.352941
c2orf71/Pcare	50	4	0	54	0.0740741
c6orf170/SCLT1	0	1	1	2	0.5
C8orf37	11	4	0	15	0.266667
CC2D2A	66	32	2	100	0.32
CCDC41/CEP83	11	1	0	12	0.0833333
CDH23	135	129	8	272	0.474265
CEP104	11	0	0	11	0
CEP120	4	7	1	12	0.583333
CEP164	15	4	1	20	0.2
CEP290	200	9	4	213	0.0422535
CEP41	6	5	0	11	0.454545
CEP78	23	1	2	26	0.0384615
CIB2	4	13	0	17	0.764706
DCDC2	17	1	2	20	0.05
DDX59	1	4	1	6	0.666667
DFNB31/WHRN/USH2D	15	1	0	16	0.0625
CPLANE1	90	15	0	105	0.142857
CSPP1	40	1	0	41	0.0243902
DYNC2H1	82	109	6	197	0.553299
DYNC2LI1	6	6	3	15	0.4
EVC	80	4	7	91	0.043956
EVC2	102	2	1	105	0.0190476
FAM161A/RP28	32	1	0	33	0.030303
GLIS2	1	1		2	0.5
GLIS3	3	2	0	5	0.4
GPR98/ADGRV1	135	15	4	154	0.0974026
HYSL1	0	4	0	4	1
IFT122	8	13	1	22	0.590909
IFT140	41	31	0	72	0.430556
IFT172	16	2	0	18	0.111111
IFT27	2	3	0	5	0.6
IFT43	1	5	3	9	0.555556
IFT52	3	1		4	0.25
IFT54	3	5	2	10	0.5
IFT57	0	0	2	2	0
IFT74	1			1	0
IFT80	5	11	1	17	0.647059
IFT81	17	6	2	25	0.24
INPP5E	8	30	0	38	0.789474
INTU	3	1	0	4	0.25
INVS	24	6	1	31	0.193548
IQCB1	34	0	0	34	0
KIA0556/KATNIP	6	1	0	7	0.142857
KIAA0586	32	5	5	42	0.119048
KIAA0753	9	0	2	11	0
KIF14	8	6	1	15	0.4
KIF7	21	4	1	26	0.153846
LCA5	39	3	0	42	0.0714286
LZTFL1	5	3	1	9	0.333333
MAK	17	15	0	32	0.46875
MKKS	30	33	1	64	0.515625
MKS1	48	12	8	68	0.176471
MYO7A	258	170	18	446	0.381166
MYOC	2	87	0	89	0.977528
NEK1	10	22	0	32	0.6875
NEK8	10	8	1	19	0.421053
NPHP1	19	3	0	22	0.136364
NPHP3	48	15	3	66	0.227273
NPHP4	37	18		55	0.327273
OFD1	124	20	14	158	0.126582
PCDH15	142	15	3	160	0.09375
PIBF1	4	5	0	9	0.555556
PDZD7	15	11	0	26	0.423077
PKHD1	320	114	3	437	0.26087
POC1B	3	1	2	6	0.166667
POMGNT1	87	47	5	139	0.338129
RAB28	7	1	0	8	0.125
RP1	126	20	1	147	0.136054
RP2	46	20	7	73	0.273973
RPGR	259	46	7	312	0.147436
RPGRIP1	65	13	1	79	0.164557
RPGRIP1L	74	16	0	90	0.177778
SCLT1	0	1	1	2	0.5
SDCCAG8	24	0	1	25	0
SEPT7	0	0	0	0	0
SPATA7	26	5	0	31	0.16129
SUFU	33	4	1	38	0.105263
TCTEX1D2/DYNLT2B	3	0	1	4	0
TCTN1	11	0	0	11	0
TCTN2	20	2	1	23	0.0869565
TCTN3	8	1	1	10	0.1
TMEM138	0	9	2	11	0.818182
TMEM216	15	15	0	30	0.5
TMEM237	18	0	0	18	0
TMEM67	43	91	11	145	0.627586
TOPORS	10	0	0	10	0
TRIM32/BBS11	19	8	1	28	0.285714
TTC21B	18	18	0	36	0.5
TTC8	7	7	1	15	0.466667
TTLL5	39	8	0	47	0.170213
TULP1	36	37	2	75	0.493333
USH1C	52	2	3	57	0.0350877
USH1G	14	10	1	25	0.4
USH2A	487	188	9	684	0.274854
WDPCP	0	0	0	0	0
WDR19	25	36	0	61	0.590164
WDR34/DYNC2I2	8	21	0	29	0.724138
WDR35	18	16	3	37	0.432432
